# Supplementary material for: Comparative single‐cell transcriptomic profiling of patient‐derived renal carcinoma cells in cellular and animal models of kidney cancer
Source: FEBS Open Bio. 2025 Apr 16;15(7):1124–43. doi: 10.1002/2211-5463.70022 (PMC12226427; doi:10.1002/2211-5463.70022)
Supplement: Supplementary file 2 — Table S1. Excel file containing the gene list generated using MAST (orthotopic versus in vitro cell culture comparison) for Fig. 3A. [file FEB4-15-1124-s005.csv]

	p_val	avg_log2FC	pct.1	pct.2	p_val_adj
AAK1	0	-1.1194121235781	0.404	0.911	0
ABCC6	0	0.27691970324881	0.339	0.049	0
ABHD12	0	-0.382628015957532	0.296	0.656	0
ABLIM3	0	-0.248659225406952	0.073	0.359	0
AC019257.1	0	0.542008145602381	0.574	0.283	0
AC020916.1	0	1.17102234358738	0.715	0.204	0
AC027031.2	0	-0.415070549840893	0.243	0.644	0
AC067773.1	0	-0.323053880338896	0.066	0.437	0
AC083862.3	0	1.01996662111345	0.926	0.884	0
ACAT2	0	-0.536986528915331	0.322	0.715	0
ACLY	0	0.721990753498163	0.904	0.844	0
ACMSD	0	0.260021538984743	0.299	0.024	0
ACOT9	0	-0.335025494899664	0.129	0.53	0
ACSM2A	0	0.322449896748317	0.227	0.004	0
ACSM2B	0	0.834612103572711	0.459	0.003	0
ACSM3	0	0.542720562222502	0.349	0.022	0
ACTB	0	-1.06975187701484	0.983	0.997	0
ACTG1	0	-0.55469922059061	0.985	0.991	0
ACTN1	0	-0.854906284054276	0.573	0.903	0
ACTN4	0	-0.714123127131702	0.746	0.938	0
ACTR3	0	-0.662061800724767	0.72	0.934	0
ADAM10	0	-0.696858342488807	0.454	0.851	0
ADAM9	0	-1.14164387940178	0.51	0.945	0
ADAMTS9-AS1	0	0.367501141496364	0.385	0.051	0
ADAMTSL3	0	-0.176777536997175	0.013	0.254	0
ADM	0	1.25284658494426	0.898	0.542	0
AGPAT4	0	-0.386916811057498	0.082	0.504	0
AGXT2	0	0.31831451882176	0.354	0.01	0
AHNAK	0	-1.48988309399231	0.508	0.966	0
AHNAK2	0	-0.285051562872481	0.069	0.401	0
AIF1L	0	-0.301590187951665	0.101	0.427	0
AK5	0	-0.27537903119223	0.01	0.341	0
AKR1B1	0	-1.70826068293875	0.833	0.988	0
AKR1B10	0	-1.3744476495257	0.025	0.384	0
AL096865.1	0	-0.158812534196233	0.007	0.222	0
ALCAM	0	-0.493180993112005	0.175	0.577	0
ALDH3B1	0	-0.373876887745749	0.147	0.553	0
ALDH8A1	0	0.392948824798415	0.383	0.012	0
ALOX5	0	0.661012798093851	0.582	0.063	0
AMIGO2	0	-0.545599070673021	0.02	0.459	0
AMN	0	0.621513810762627	0.59	0.109	0
AMOTL2	0	-0.355166470292439	0.186	0.569	0
ANAPC15	0	-0.423050427477626	0.454	0.762	0
ANG	0	0.397897277086837	0.394	0.035	0
ANGPTL4	0	2.4403802386342	0.92	0.326	0
ANK3	0	1.01189112527568	0.519	0.006	0
ANKRD1	0	-0.436374132505548	0.002	0.363	0
ANKRD33B	0	-0.202454870298609	0.018	0.284	0
ANKRD37	0	0.751512602267143	0.542	0.167	0
ANLN	0	-0.694202142831437	0.231	0.595	0
ANP32E	0	-0.673259728136111	0.624	0.898	0
ANXA2	0	-0.670163704525391	0.981	0.99	0
ANXA3	0	-0.389650636388683	0.067	0.417	0
ANXA5	0	-0.508240016007925	0.868	0.961	0
AOC1	0	0.708815462292026	0.569	0.041	0
AP1M2	0	-0.823963177419931	0.204	0.77	0
AP2B1	0	-0.601430427699128	0.606	0.898	0
AP2M1	0	-0.721711259109027	0.863	0.963	0
AP2S1	0	-0.690471272625067	0.838	0.961	0
APOL1	0	-1.04598301170117	0.478	0.878	0
APOL2	0	-0.505802646328237	0.396	0.73	0
APOM	0	0.620551332873536	0.496	0.157	0
APPBP2	0	-0.418597055917043	0.275	0.664	0
AQP3	0	0.452726159944422	0.445	0.078	0
ARHGEF12	0	0.515458244351236	0.702	0.476	0
ARL6IP5	0	0.582674776235193	0.897	0.84	0
ARPC1B	0	-0.879710587001447	0.88	0.975	0
ARPC2	0	-0.777869659435085	0.915	0.975	0
ARPC3	0	-0.486448881341102	0.951	0.981	0
ARPC5	0	-0.552109329588097	0.911	0.967	0
ARRDC4	0	1.12189994911964	0.74	0.258	0
ASAP1	0	-0.70965798850449	0.459	0.845	0
ASAP2	0	-0.299561344833976	0.15	0.513	0
ASPA	0	0.355574914306552	0.357	0.004	0
ASPH	0	-0.666266307437041	0.69	0.92	0
ATAD2	0	-0.687991254066313	0.305	0.645	0
ATF3	0	2.89656907795066	0.922	0.133	0
ATOH8	0	-0.253719036849317	0	0.315	0
ATOX1	0	-0.571673524277875	0.912	0.971	0
ATP10D	0	-0.311281946914538	0.055	0.433	0
ATP1A1	0	0.57877989205859	0.843	0.787	0
ATP1B1	0	1.0764712563583	0.99	0.976	0
ATP2B2	0	0.371355922045476	0.381	0.002	0
ATP5F1E	0	-0.732309151057822	0.976	0.984	0
ATP5MD	0	-0.583820009328943	0.955	0.979	0
ATP5MF	0	-0.821055779943708	0.957	0.985	0
ATP5PD	0	-0.487767729603005	0.893	0.957	0
ATRNL1	0	-0.127187179872297	0.012	0.216	0
AXL	0	-1.14660030075437	0.033	0.812	0
B2M	0	0.649229006371356	0.998	0.995	0
BACE2	0	-0.578449938276835	0.481	0.839	0
BAG2	0	-0.41961199667956	0.348	0.713	0
BANF1	0	-0.485806694979104	0.833	0.943	0
BARX2	0	0.377168128561243	0.386	0.017	0
BASP1	0	-1.28894831295677	0.351	0.95	0
BAZ1B	0	-0.514341178159842	0.656	0.889	0
BBOX1	0	0.381138591571227	0.266	0.003	0
BEND7	0	-0.314701798437218	0.125	0.489	0
BEX3	0	0.770681182628435	0.933	0.901	0
BEX4	0	0.486230801051273	0.488	0.145	0
BHLHE41	0	0.751382842347567	0.753	0.416	0
BICC1	0	-0.772528085465166	0.612	0.914	0
BIRC3	0	1.12439575483639	0.786	0.585	0
BIRC5	0	-0.680609114211692	0.28	0.676	0
BLNK	0	0.248538361559523	0.282	0.009	0
BLVRA	0	-0.432830437642471	0.487	0.781	0
BLVRB	0	-0.62452626477228	0.716	0.927	0
BRD7	0	-0.480417504648766	0.624	0.869	0
BRI3	0	-0.795397647666883	0.975	0.986	0
BSG	0	0.645153738693627	0.97	0.964	0
BTG1	0	1.64394764600389	0.994	0.949	0
BTG2	0	1.4330616645053	0.83	0.475	0
C11orf54	0	0.527744549868714	0.555	0.247	0
C11orf58	0	-0.436445005903119	0.933	0.973	0
C11orf96	0	2.63708796006559	0.749	0.001	0
C15orf48	0	-2.21040474717952	0.031	0.788	0
C1QL1	0	-1.29814399511887	0.613	0.964	0
C1R	0	1.03599406251083	0.848	0.55	0
C1S	0	1.16646145912038	0.865	0.514	0
C2	0	0.771070835826014	0.628	0.04	0
C3	0	1.44210730364695	0.92	0.765	0
C4orf48	0	-0.292012613405467	0.063	0.391	0
CA12	0	1.49727867300692	0.919	0.601	0
CA9	0	1.42686106313436	0.828	0.103	0
CACYBP	0	-0.778258835344964	0.741	0.942	0
CALM1	0	-0.666297654236053	0.791	0.95	0
CALML4	0	0.598747503226777	0.518	0.095	0
CALU	0	-0.702927680996221	0.845	0.966	0
CAP1	0	-0.699878983670559	0.767	0.937	0
CAP2	0	-0.275462408511763	0.195	0.535	0
CAPG	0	-0.544819508076317	0.295	0.628	0
CAPN2	0	-0.797077894098221	0.641	0.922	0
CAPNS1	0	-0.575849696126234	0.774	0.939	0
CARD10	0	-0.491741898266254	0.248	0.66	0
CARS2	0	-0.615129798277711	0.51	0.851	0
CAST	0	-0.661201270662157	0.929	0.982	0
CAV1	0	-1.42264541451118	0.828	0.983	0
CAV2	0	-0.564034799632084	0.832	0.952	0
CAVIN1	0	-0.819819692225372	0.477	0.883	0
CAVIN3	0	0.820840961975137	0.856	0.718	0
CCBE1	0	-0.360876092948372	0.057	0.441	0
CCDC137	0	-0.408369098711854	0.321	0.688	0
CCDC85B	0	-0.670881266061978	0.348	0.787	0
CCL15	0	0.439260154884543	0.438	0.037	0
CCNL1	0	1.28393935434211	0.879	0.548	0
CCNY	0	0.605295716375194	0.772	0.592	0
CCT2	0	-0.589867954177615	0.823	0.95	0
CCT3	0	-0.672152583740738	0.903	0.97	0
CCT4	0	-0.646534261215226	0.727	0.923	0
CCT5	0	-0.720381224699034	0.809	0.949	0
CCT6A	0	-1.01600661705741	0.863	0.977	0
CCT7	0	-0.575172086558367	0.735	0.906	0
CD24	0	1.12653758537865	0.995	0.994	0
CD2AP	0	-0.475496137673505	0.558	0.846	0
CD44	0	-0.556175407940296	0.165	0.561	0
CD74	0	0.621384634846458	0.614	0.322	0
CD99	0	-0.516177314629478	0.687	0.912	0
CDC5L	0	-0.439279296367623	0.573	0.848	0
CDCA7L	0	-0.483150312902714	0.109	0.59	0
CDH2	0	-0.723351046403206	0.741	0.932	0
CDH6	0	0.972730661301808	0.794	0.428	0
CDHR5	0	0.365022930920879	0.29	0	0
CDK18	0	0.387891137207722	0.46	0.142	0
CDK4	0	-0.552611789523618	0.72	0.917	0
CDK6	0	-0.67251426794524	0.598	0.896	0
CDR2	0	-0.398139757888918	0.302	0.648	0
CDV3	0	-0.771208510596291	0.824	0.957	0
CDYL2	0	0.601803694867862	0.592	0.146	0
CEBPD	0	0.889290521026248	0.983	0.947	0
CENPF	0	-1.10959327189265	0.476	0.8	0
CENPW	0	-0.495570215792034	0.425	0.752	0
CEP55	0	-0.629292421741784	0.217	0.586	0
CERS2	0	0.539191759231385	0.868	0.771	0
CFB	0	0.73924931266195	0.606	0.093	0
CFL1	0	-0.833571829144119	0.958	0.984	0
CHCHD2	0	-0.453161302148584	0.988	0.989	0
CHD3	0	-0.806706238996434	0.109	0.78	0
CHI3L2	0	0.39108359592653	0.342	0.043	0
CHORDC1	0	-0.53138651741029	0.3	0.722	0
CHST2	0	0.409784603471124	0.372	0.027	0
CHST3	0	-0.227746985651333	0.024	0.342	0
CIDEB	0	0.537398798103554	0.468	0.037	0
CITED2	0	1.32917507518585	0.89	0.756	0
CKAP2	0	-0.56432123973889	0.398	0.725	0
CKAP4	0	-0.531065135349498	0.619	0.871	0
CKB	0	0.553026729470798	0.548	0.211	0
CLDN10	0	0.475902354711256	0.429	0.014	0
CLDN7	0	0.383649295267705	0.423	0.085	0
CLEC18C	0	0.30400521832345	0.266	0	0
CLEC2B	0	0.437518841505904	0.418	0.044	0
CLMP	0	-0.241730609327933	0.037	0.344	0
CLRN3	0	0.724140254728544	0.627	0.024	0
CLTA	0	-0.545279307901268	0.811	0.937	0
CLTC	0	-0.591342560849559	0.791	0.952	0
CLU	0	3.33343557167261	0.984	0.52	0
CMC4	0	0.45101905255324	0.626	0.392	0
CMIP	0	-0.580159842282859	0.499	0.853	0
CMSS1	0	-0.54099502956624	0.533	0.819	0
CMYA5	0	0.829932661427502	0.603	0.036	0
CNDP2	0	0.487876553873239	0.937	0.937	0
CNN2	0	-0.347798100157054	0.009	0.419	0
CNN3	0	-0.766441097767409	0.751	0.944	0
CNRIP1	0	-0.473539267674759	0.144	0.637	0
CNTNAP5	0	0.362182557428921	0.292	0.002	0
COL23A1	0	0.910202240088957	0.705	0.051	0
COMMD8	0	-0.454344526692667	0.239	0.664	0
COPB1	0	-0.543938320105524	0.728	0.924	0
COPB2	0	-0.51731793127511	0.676	0.894	0
COPS9	0	-0.507912923591583	0.771	0.921	0
CORO1C	0	-0.464003280247863	0.507	0.795	0
COTL1	0	-1.04534640518154	0.259	0.853	0
COX5B	0	-0.426133432437156	0.974	0.984	0
COX7A2	0	-0.506777826345403	0.953	0.981	0
CP	0	1.39330722057555	0.979	0.941	0
CPNE2	0	-0.320602353810341	0.143	0.525	0
CPNE7	0	-0.150863713313608	0.004	0.208	0
CPVL	0	0.315643414607799	0.313	0.035	0
CRISPLD2	0	-0.17221175291061	0.003	0.191	0
CRNDE	0	0.44596813908382	0.913	0.877	0
CRYAB	0	2.5746735662794	0.984	0.733	0
CRYBG1	0	0.61219137113087	0.539	0.004	0
CRYL1	0	0.502880203178255	0.623	0.336	0
CSDE1	0	-0.505785992342702	0.864	0.96	0
CSE1L	0	-0.544693589709688	0.553	0.834	0
CSRP2	0	1.13091097646193	0.881	0.815	0
CSTB	0	-0.517076459075764	0.864	0.97	0
CTNNAL1	0	-0.677132426355748	0.147	0.691	0
CTSA	0	-0.525900932149161	0.711	0.912	0
CTSD	0	-0.952970596214108	0.896	0.977	0
CTTNBP2	0	0.251268239809096	0.248	0.002	0
CXCL14	0	1.13812339746984	0.431	0.057	0
CXCR4	0	1.05160446670757	0.592	0.007	0
CXXC5	0	-0.629881691682512	0.906	0.974	0
CYB5A	0	1.97061067303793	0.986	0.959	0
CYSTM1	0	0.690435342820274	0.834	0.696	0
DCBLD2	0	-1.52266825381299	0.402	0.95	0
DDIT4	0	-0.809871312239902	0.693	0.915	0
DDX1	0	-0.67099289588611	0.728	0.935	0
DDX18	0	-0.636043733618484	0.741	0.932	0
DEK	0	-0.821664500917059	0.931	0.976	0
DEPP1	0	1.70710524943246	0.847	0.433	0
DERL1	0	0.569861358404809	0.818	0.709	0
DGCR9	0	0.557793968091899	0.644	0.289	0
DHCR24	0	-0.860939911689129	0.408	0.864	0
DHFR	0	-0.535621973919746	0.363	0.696	0
DIAPH3	0	-0.801627503258492	0.233	0.728	0
DKK3	0	-0.261188835705206	0.006	0.336	0
DLC1	0	-0.256522158662306	0.062	0.398	0
DLG1	0	-0.582942421320853	0.53	0.837	0
DNAJC8	0	-0.44656458599811	0.62	0.87	0
DNM2	0	-0.487914792210216	0.377	0.753	0
DOK7	0	-0.200665679134081	0.003	0.275	0
DPF3	0	0.276492069891599	0.29	0.003	0
DPYS	0	0.78086224799575	0.634	0	0
DPYSL3	0	-0.393110111676565	0.121	0.509	0
DRAP1	0	-1.00994430427002	0.738	0.944	0
DSE	0	-0.541072380252297	0.279	0.731	0
DSG2	0	-0.418923082824187	0.41	0.769	0
DSTN	0	-0.837186260848914	0.909	0.979	0
DTYMK	0	-0.63394576852608	0.557	0.837	0
DUSP1	0	2.84661314106861	0.991	0.785	0
DUSP6	0	0.706273858841904	0.459	0.084	0
DUT	0	-0.675724405627008	0.793	0.936	0
DYNC1H1	0	-0.485964275633987	0.698	0.908	0
DYNC1I2	0	-0.49552563628707	0.727	0.918	0
DYNLL1	0	-0.433604639713244	0.982	0.985	0
ECH1	0	0.755922982471432	0.892	0.784	0
ECI1	0	-0.823694480876308	0.771	0.955	0
EEA1	0	-0.56322476116509	0.57	0.87	0
EEF1A2	0	-0.23012847550122	0	0.275	0
EFNA1	0	0.575408707295584	0.382	0.008	0
EGLN3	0	1.22244905434412	0.947	0.759	0
EGR1	0	2.45336485241482	0.982	0.518	0
EIF2AK4	0	-0.502082814735205	0.568	0.843	0
EIF2S2	0	-0.496855165524331	0.863	0.953	0
EIF3A	0	-0.75289108978506	0.84	0.966	0
EIF3J	0	-0.511695194000804	0.736	0.916	0
EIF4EBP3	0	0.585774963148093	0.682	0.395	0
EIF5	0	-0.792565601764522	0.611	0.922	0
EIF5B	0	-0.475882479732765	0.832	0.948	0
ELFN2	0	-0.208987344348943	0.022	0.311	0
ELMO1	0	0.550702746526286	0.31	0.005	0
EMP3	0	-0.884612010170518	0.574	0.941	0
ENAH	0	-1.03857869019956	0.637	0.939	0
ENPP3	0	0.937126673715863	0.782	0.217	0
ENTPD2	0	0.220226998258084	0.263	0.006	0
EPB41	0	0.581287291360426	0.66	0.365	0
EPB41L3	0	-0.259355191132828	0.022	0.349	0
EPDR1	0	-0.414181252360429	0.397	0.744	0
EPHX1	0	-0.535473727954304	0.342	0.695	0
EPRS	0	-0.87574193712243	0.801	0.948	0
ERBB3	0	1.01683557817831	0.654	0.022	0
EXT1	0	-0.66812475300354	0.341	0.793	0
F2R	0	-0.146604926677831	0.017	0.229	0
FABP7	0	3.32680779340013	0.963	0.268	0
FADS1	0	-0.558519686073595	0.371	0.747	0
FAM110C	0	0.36302984858954	0.381	0.049	0
FAM114A1	0	-0.363419614131295	0.309	0.67	0
FAM13A	0	0.635564714168053	0.813	0.575	0
FAM49A	0	-0.413426311196073	0.009	0.472	0
FAM50A	0	-0.435684343002813	0.462	0.775	0
FCGRT	0	0.593643447934876	0.608	0.245	0
FGF2	0	-0.304115347047322	0.191	0.536	0
FGFR1	0	-1.0851428145302	0.241	0.876	0
FGFR4	0	0.542628365960911	0.691	0.457	0
FHIT	0	0.690348883110665	0.568	0.112	0
FHL2	0	-0.638618433924109	0.174	0.658	0
FIBCD1	0	-0.259847345891672	0.049	0.373	0
FKBP3	0	-0.549450917818919	0.607	0.885	0
FKBP4	0	-0.493690523689897	0.373	0.733	0
FKBP5	0	0.650204356027574	0.621	0.406	0
FLNA	0	-1.54292950001358	0.715	0.98	0
FLNB	0	-0.71338292080314	0.462	0.864	0
FMN1	0	0.376022566323329	0.377	0.041	0
FN1	0	-3.17047101856567	0.216	0.944	0
FNIP2	0	-0.42364955433258	0.131	0.536	0
FOS	0	3.06172569677263	0.948	0.033	0
FOSB	0	2.71040087826464	0.95	0.031	0
FOSL1	0	-0.566213635862876	0.033	0.493	0
FOXJ3	0	0.498709277601777	0.732	0.497	0
FOXP1	0	-1.01588487394791	0.144	0.836	0
FOXP2	0	0.440942358960641	0.456	0.1	0
FOXQ1	0	0.468998615600518	0.306	0.021	0
FRMD4B	0	0.37689021833498	0.372	0.052	0
FRMD6	0	-0.262153301004239	0.038	0.336	0
FRZB	0	0.917574747440743	0.496	0.007	0
FSCN1	0	-0.493551475087787	0.304	0.726	0
FSTL3	0	-0.367969349081981	0.17	0.575	0
FTH1	0	-0.976246455730628	0.999	1	0
FTL	0	-1.07469171378919	0.999	1	0
FXYD1	0	1.69587003665037	0.871	0.115	0
FXYD2	0	1.70853293704872	0.993	0.986	0
G0S2	0	0.977374681367593	0.627	0.242	0
G6PD	0	-0.781796305290345	0.346	0.782	0
GADD45B	0	-0.375090891716226	0.195	0.605	0
GAL3ST1	0	0.903209299563351	0.945	0.928	0
GALNT1	0	-0.601065118782448	0.542	0.865	0
GARS	0	-0.674928873832057	0.709	0.924	0
GAS2L3	0	-0.538412452879771	0.449	0.807	0
GAS6	0	-0.487459794032282	0.072	0.565	0
GATM	0	0.877328042137601	0.683	0.053	0
GCHFR	0	0.526107541651185	0.56	0.274	0
GCLM	0	-0.727718298904839	0.438	0.778	0
GFRA1	0	-0.476286534016405	0.032	0.517	0
GFRA2	0	-0.317624437331402	0.051	0.373	0
GLCE	0	0.353981506823605	0.396	0.066	0
GLO1	0	-0.545780722316455	0.41	0.775	0
GLRX	0	0.77847395450038	0.811	0.738	0
GLRX2	0	-0.470164834839887	0.508	0.8	0
GLRX3	0	-0.614242214036091	0.69	0.915	0
GLS	0	-0.918906881304062	0.888	0.985	0
GNG10	0	-0.478397797544011	0.572	0.843	0
GNG11	0	-1.06501614925183	0.836	0.973	0
GNG12	0	-0.666713767206299	0.505	0.879	0
GNPDA1	0	-0.52847655359292	0.655	0.906	0
GNPTAB	0	-0.719782381262146	0.323	0.827	0
GPD1	0	0.368952075812864	0.329	0.013	0
GPR176	0	-0.127231442938124	0.012	0.224	0
GPX3	0	1.38750870683347	0.568	0.349	0
GPX4	0	0.821099997858897	0.987	0.971	0
GPX7	0	0.336362062312615	0.446	0.127	0
GRN	0	-0.588162395326943	0.748	0.928	0
GSTA1	0	1.18991655263874	0.496	0.035	0
GSTA2	0	0.420026228646778	0.272	0.021	0
H2AFV	0	-0.740275622084687	0.78	0.953	0
HAAO	0	0.227958796668824	0.272	0.002	0
HABP4	0	-0.193890743292991	0.066	0.345	0
HACD1	0	-0.348378437044898	0.128	0.524	0
HAVCR2	0	0.314558535297348	0.273	0.014	0
HDLBP	0	-0.700816096599383	0.842	0.964	0
HILPDA	0	1.83448795971595	0.975	0.841	0
HIST1H4C	0	-2.06531767140297	0.879	0.982	0
HLA-A	0	1.00271253260105	0.994	0.982	0
HLA-B	0	1.26173445353764	0.985	0.975	0
HLA-C	0	0.832196806148377	0.979	0.978	0
HLA-E	0	0.722671792149944	0.874	0.713	0
HLA-F	0	0.545408919074993	0.649	0.352	0
HMGN1	0	-0.587595154836559	0.935	0.98	0
HMGN3	0	0.820669897122101	0.975	0.966	0
HNF1A-AS1	0	0.388333320014918	0.391	0.037	0
HOMER2	0	-0.178912386114608	0.012	0.271	0
HOOK1	0	0.340871141630806	0.414	0.11	0
HPN	0	0.562857702753301	0.49	0.055	0
HPS3	0	-0.485758988729161	0.344	0.741	0
HSBP1	0	-0.962226970543942	0.886	0.974	0
HSD3B7	0	0.721744870670816	0.793	0.543	0
HSF4	0	0.373782331126755	0.387	0.031	0
HSP90AA1	0	-1.2431019846311	0.95	0.987	0
HSP90AB1	0	-0.601052209085065	0.99	0.995	0
HSPA4	0	-0.745991504655812	0.661	0.921	0
HSPA8	0	-0.843886790257141	0.937	0.977	0
HSPD1	0	-0.695323029632682	0.954	0.989	0
HSPE1	0	-0.646930496399287	0.954	0.983	0
HSPH1	0	-0.878795445133965	0.399	0.818	0
HTR6	0	0.201075635635363	0.239	0.006	0
IARS	0	-0.504686414524344	0.529	0.834	0
IARS2	0	-0.606770157404258	0.727	0.93	0
ICOSLG	0	-0.276335808241823	0.083	0.406	0
ID1	0	-1.84612977547485	0.034	0.86	0
ID3	0	-1.85094608231528	0.039	0.883	0
IDI1	0	-0.381005236049109	0.24	0.607	0
IER2	0	2.55426243681869	0.932	0.453	0
IER3	0	1.31819443322332	0.841	0.653	0
IER3IP1	0	-0.464337081530648	0.693	0.891	0
IFI44L	0	0.392928955876439	0.287	0.022	0
IFITM3	0	1.32052624706016	0.971	0.889	0
IGF2BP2	0	-0.552241356524513	0.322	0.773	0
IGFBP3	0	-0.883345964953846	0.85	0.992	0
IGFBP4	0	0.891469564502495	0.643	0.08	0
IGFBP5	0	3.10270955896347	0.823	0.133	0
IGFBP6	0	-0.969741854051568	0.152	0.8	0
IGFBP7	0	-0.746173525506856	0.677	0.926	0
IGFN1	0	-2.40395819305189	0.239	0.899	0
IK	0	-0.469554068468073	0.816	0.939	0
IL6	0	1.26145388154119	0.531	0.171	0
INSIG1	0	-0.741345415687879	0.095	0.586	0
IQGAP1	0	-0.531927489519485	0.804	0.945	0
IRF2BP2	0	0.718846346363533	0.796	0.55	0
IRS2	0	-0.691948692912313	0.433	0.886	0
IRX3	0	1.12065844413712	0.896	0.633	0
ISG20	0	0.391482581131475	0.336	0.029	0
ITGA3	0	-0.62019265527292	0.529	0.849	0
ITGB1	0	-1.74157945522152	0.843	0.986	0
ITGB1BP1	0	-0.714805893007047	0.667	0.905	0
ITGB5	0	-0.48421699576253	0.336	0.74	0
ITIH5	0	0.336944815062518	0.3	0.023	0
IVNS1ABP	0	0.667846861656791	0.791	0.548	0
JADE1	0	-0.458044481784825	0.23	0.635	0
JAK1	0	-1.56672785375328	0.737	0.973	0
JPT1	0	-0.73550144577675	0.777	0.948	0
JTB	0	-0.49410529001894	0.902	0.97	0
JUN	0	2.83412487678631	0.993	0.761	0
JUNB	0	2.60136814885128	0.977	0.402	0
JUND	0	1.70962912514306	0.985	0.858	0
KANK2	0	-0.436871123726894	0.097	0.577	0
KCNJ15	0	0.650791618906943	0.537	0.049	0
KCNMA1	0	0.778397079504241	0.879	0.894	0
KCP	0	-0.628747623589705	0.146	0.638	0
KIF2A	0	0.654723373833397	0.804	0.757	0
KLF2	0	0.800574246687864	0.371	0.023	0
KLF4	0	0.328223921969678	0.26	0.004	0
KLF6	0	2.4284391244682	0.973	0.692	0
KPNB1	0	-0.777492789732893	0.815	0.964	0
KRBA1	0	0.47508830363538	0.53	0.134	0
KRT18	0	0.631540713878015	0.879	0.756	0
KRT80	0	-0.13196476119982	0.007	0.197	0
KRTCAP3	0	0.522142388609813	0.678	0.388	0
KSR1	0	0.931045000141775	0.701	0.173	0
KTN1	0	-1.12529038591391	0.623	0.955	0
LAGE3	0	-0.419510960843175	0.384	0.735	0
LAMB1	0	-0.429626775891078	0.45	0.791	0
LAMP1	0	-0.503933758747683	0.542	0.841	0
LAPTM4A	0	0.541296543870713	0.918	0.92	0
LARS	0	-0.524523237894656	0.837	0.956	0
LATS2	0	-0.373245500189652	0.112	0.542	0
LBH	0	-0.4134384224817	0.024	0.351	0
LDLR	0	-0.181959456707859	0.026	0.253	0
LEFTY1	0	0.631968933122409	0.222	0.001	0
LFNG	0	-0.836936369089691	0.13	0.802	0
LGALS1	0	-1.7474063180548	0.861	0.993	0
LGALS2	0	0.706301937318414	0.51	0.058	0
LGALS3	0	2.06354690106314	0.955	0.916	0
LGI4	0	0.970594780764359	0.822	0.388	0
LIMD2	0	-0.299060526280192	0.068	0.454	0
LINC-PINT	0	0.713336239566105	0.643	0.347	0
LINC00511	0	-0.282407402500815	0.065	0.393	0
LINC00958	0	-0.630982593175518	0.462	0.826	0
LINC00973	0	-0.215017713311814	0.001	0.302	0
LINC01151	0	0.396203578700665	0.331	0.036	0
LINC02341	0	0.320807519021166	0.266	0.007	0
LINC02384	0	0.404588640456679	0.39	0.001	0
LINC02532	0	0.708754326979068	0.842	0.545	0
LITAF	0	-0.510888891850023	0.653	0.895	0
LOXL2	0	-1.13649567811108	0.621	0.966	0
LPCAT3	0	0.381473977214953	0.466	0.14	0
LRMP	0	0.307079970595481	0.302	0.006	0
LRP2	0	1.16280456838311	0.687	0.007	0
LRRC75B	0	0.455604645311041	0.515	0.201	0
LSM3	0	-0.491477905599153	0.746	0.912	0
LSR	0	0.489329207531831	0.729	0.544	0
LUCAT1	0	-0.501919203281654	0.29	0.734	0
MACF1	0	-0.910727955052069	0.662	0.932	0
MALAT1	0	1.90507676912954	0.992	0.984	0
MAOB	0	0.494226647543604	0.502	0.006	0
MAP1B	0	-0.829359294146027	0.611	0.919	0
MAP3K4	0	-0.393912260956492	0.254	0.64	0
MAP4	0	-0.474306155939651	0.653	0.888	0
MAP7	0	0.336648224459577	0.386	0.07	0
MAP7D2	0	0.496106588827196	0.394	0.029	0
MAP7D3	0	-0.539687105912981	0.295	0.712	0
MAPK13	0	0.22948703458147	0.284	0.019	0
MAPRE2	0	0.8101486893307	0.805	0.488	0
MAT1A	0	0.255086997800052	0.303	0.034	0
MATN2	0	-0.208010357612431	0.022	0.294	0
MCL1	0	1.24505949182175	0.914	0.635	0
MDK	0	0.963494144385612	0.571	0.307	0
ME1	0	-0.455109750171805	0.282	0.684	0
MEA1	0	-0.441971088894896	0.624	0.857	0
METRN	0	-0.936715748457219	0.34	0.875	0
METRNL	0	-0.219981200588885	0.032	0.337	0
METTL7A	0	0.41583862446388	0.393	0.02	0
MFSD2A	0	0.461659957291493	0.433	0.059	0
MGAT4B	0	-0.70084757877061	0.675	0.915	0
MGMT	0	0.624590075841153	0.684	0.306	0
MGST2	0	0.4134965322907	0.522	0.168	0
MICAL2	0	-0.509002924277017	0.027	0.522	0
MICU1	0	-0.400721471204583	0.391	0.733	0
MINDY2	0	-0.411630163573107	0.286	0.668	0
MIR193BHG	0	-0.437959415044247	0.208	0.609	0
MIR3936HG	0	0.462174400547623	0.531	0.212	0
MME	0	0.77090278017007	0.646	0.291	0
MNS1	0	-0.724676691691516	0.551	0.822	0
MORC4	0	-0.518426891087049	0.291	0.703	0
MORF4L1	0	-0.587846063016561	0.842	0.957	0
MPC2	0	-0.994201671310385	0.976	0.992	0
MPZL1	0	-0.630119169832852	0.753	0.945	0
MRPL33	0	-0.889507669569597	0.729	0.947	0
MRPS24	0	-0.540379726184315	0.928	0.977	0
MSN	0	-0.601482410493286	0.737	0.926	0
MSRB3	0	-0.203853446321063	0.05	0.347	0
MT-ATP6	0	1.3804940704531	0.998	0.999	0
MT-ATP8	0	0.8019012261497	0.83	0.701	0
MT-CO1	0	0.853622365188363	0.999	0.998	0
MT-ND1	0	1.27848705575614	0.997	0.994	0
MT-ND2	0	1.75485592193788	0.996	0.993	0
MT-ND4	0	1.17162724314252	0.998	0.995	0
MT-ND4L	0	1.47059376990103	0.985	0.96	0
MT-ND5	0	1.63957722392781	0.995	0.992	0
MT2A	0	-2.82241802500402	0.613	0.989	0
MTPN	0	-0.553674934487833	0.875	0.969	0
MTRNR2L1	0	0.625984343504158	0.779	0.619	0
MTRNR2L12	0	0.763990331686317	0.982	0.982	0
MXRA7	0	-0.611888157396954	0.337	0.805	0
MYH10	0	-0.417521363452939	0.265	0.645	0
MYH8	0	0.391419795649482	0.373	0.02	0
MYH9	0	-1.2711190797665	0.77	0.97	0
MYL6	0	-0.750909427126223	0.99	0.993	0
MYL9	0	-0.887577052101664	0.226	0.746	0
MYLK	0	-0.66389220141739	0.11	0.71	0
MYO10	0	-0.306463630933363	0.171	0.527	0
MYO15B	0	0.393387576005186	0.485	0.14	0
MYO1B	0	-0.528405483828338	0.3	0.728	0
MYO1E	0	-0.604792161872527	0.179	0.71	0
MYOCOS	0	0.474759403138568	0.427	0.019	0
MYOF	0	-1.16736153116122	0.646	0.963	0
NAP1L1	0	-0.602246742374073	0.971	0.99	0
NARS	0	-0.704899003168833	0.731	0.934	0
NASP	0	-0.647702552097434	0.644	0.89	0
NAV3	0	-0.238695643817849	0.017	0.33	0
NCK2	0	0.410827972122259	0.529	0.25	0
NCL	0	-0.598174975272174	0.95	0.985	0
NCOA4	0	-0.63232353782288	0.595	0.881	0
NCOA7	0	0.473579292181497	0.55	0.249	0
NDRG1	0	1.50411412680497	0.994	0.946	0
NDST1	0	-0.343589675479094	0.179	0.549	0
NDUFA4L2	0	1.57516712531261	0.997	0.977	0
NDUFB1	0	-0.540937546966986	0.736	0.924	0
NEAT1	0	1.26646014488589	0.992	0.984	0
NEBL	0	-0.121539681291771	0	0.175	0
NEDD4	0	-0.711538664625717	0.403	0.802	0
NEXN	0	-0.373816475100349	0.013	0.419	0
NF2	0	-0.582075854169553	0.339	0.764	0
NFIA	0	1.60929045942641	0.83	0.08	0
NFKBIA	0	0.794207959875937	0.776	0.616	0
NIBAN1	0	-0.334813218481438	0.097	0.445	0
NLGN1	0	0.315358631233479	0.335	0.021	0
NMB	0	2.59436452191964	0.972	0.761	0
NME1	0	-0.747895541749076	0.82	0.963	0
NME2	0	-0.697845729134372	0.99	0.992	0
NME3	0	0.590711194362377	0.716	0.41	0
NME4	0	-0.526933617501976	0.772	0.935	0
NMT2	0	-0.365715422283301	0.102	0.531	0
NOL3	0	0.627430270542266	0.781	0.529	0
NOL7	0	-0.559742303518376	0.841	0.952	0
NOVA1	0	0.727938693759731	0.644	0.085	0
NOX4	0	0.424906424994152	0.408	0.027	0
NPC2	0	-0.605699240063574	0.704	0.906	0
NQO1	0	-1.33758897143514	0.537	0.935	0
NRCAM	0	-0.432026946400557	0.091	0.411	0
NRG1	0	-0.467936324036681	0.054	0.529	0
NTNG1	0	-0.133085009233222	0.01	0.212	0
NUDT1	0	-0.545165572092875	0.688	0.906	0
NXN	0	-0.533848023733839	0.035	0.618	0
ODF3B	0	0.521047942811867	0.489	0.042	0
OGFRL1	0	-0.653672136684176	0.456	0.813	0
OSBPL8	0	-0.629948692464363	0.469	0.852	0
OST4	0	-0.404774084520253	0.949	0.972	0
PAK2	0	-0.560826797799726	0.676	0.906	0
PALLD	0	-0.454114800407377	0.063	0.517	0
PANTR1	0	0.60998792219185	0.633	0.243	0
PARK7	0	-0.464212184241272	0.891	0.964	0
PCGF2	0	-0.174059354540526	0.03	0.284	0
PCLAF	0	-0.518132804168628	0.281	0.651	0
PCSK6	0	1.33714070174053	0.823	0.048	0
PDAP1	0	-0.475856236923745	0.823	0.944	0
PDE9A	0	0.332349857290289	0.353	0.018	0
PDGFC	0	-0.22904553316844	0.071	0.383	0
PDIA5	0	0.546409557937718	0.724	0.529	0
PDLIM2	0	-0.57692334081954	0.522	0.847	0
PDLIM7	0	-0.537454182309314	0.315	0.733	0
PEA15	0	-0.707519070605048	0.477	0.85	0
PEG10	0	-2.33045689383529	0.562	0.941	0
PER1	0	0.310300592326901	0.336	0.024	0
PFN1	0	-1.13478943912252	0.963	0.991	0
PGAM2	0	1.34403985113328	0.258	0.008	0
PGRMC2	0	-0.51907817461765	0.479	0.819	0
PHAX	0	-0.451924044236273	0.63	0.869	0
PHB	0	-0.638634735135674	0.863	0.963	0
PHYH	0	-0.377502762065708	0.289	0.657	0
PIP4K2A	0	-0.560089669603221	0.368	0.783	0
PKLR	0	0.241587757354769	0.271	0.007	0
PKM	0	-0.647138489363019	0.993	0.998	0
PKN1	0	-0.446998367785139	0.49	0.796	0
PLCB4	0	-1.1314251002135	0.077	0.804	0
PLEKHA1	0	1.56165032086568	0.88	0.39	0
PLEKHA2	0	-1.04091309777809	0.489	0.932	0
PLEKHO1	0	-0.455162740792526	0.078	0.574	0
PLK2	0	-1.9955067017409	0.248	0.907	0
PLK3	0	0.375735377153059	0.353	0.063	0
PLPP3	0	0.453251837528281	0.491	0.155	0
PLPPR5	0	0.574499896167834	0.58	0.131	0
PLS3	0	-0.528420950477918	0.324	0.752	0
PNRC1	0	1.27254643876427	0.983	0.917	0
POGLUT2	0	-0.322546105155957	0.127	0.486	0
POLR2L	0	-0.745797491491418	0.862	0.958	0
POMP	0	-0.472010294734773	0.942	0.979	0
PPID	0	-0.454159112612002	0.209	0.654	0
PPP1CA	0	-0.499470247453936	0.77	0.928	0
PPP1R15A	0	0.960326923087568	0.852	0.551	0
PPP1R15B	0	0.717843665994533	0.718	0.381	0
PPP1R1A	0	1.396749729072	0.847	0.242	0
PRC1	0	-0.670416676978511	0.309	0.664	0
PRDX2	0	2.056214296426	0.893	0.174	0
PREX2	0	-0.5078289738198	0.505	0.845	0
PRIMA1	0	0.305236546811525	0.289	0.006	0
PRKAG2	0	1.50393397932568	0.805	0.481	0
PRKAG2-AS1	0	0.517449785978828	0.49	0.025	0
PRKCA	0	-0.367858301406153	0.235	0.602	0
PRKDC	0	-1.1212789988384	0.779	0.97	0
PRODH2	0	0.234321005451336	0.253	0.008	0
PRPF40A	0	-0.519172916775712	0.813	0.943	0
PRRG4	0	0.496977826204466	0.654	0.377	0
PRSS23	0	-0.68239025783291	0.075	0.665	0
PSAP	0	-1.5366689280591	0.936	0.992	0
PSMA7	0	-0.905285372301078	0.914	0.97	0
PSMC5	0	-0.531576269641721	0.74	0.907	0
PSMD1	0	-0.662107259782293	0.615	0.892	0
PSMD2	0	-0.657537200523034	0.702	0.915	0
PSMD4	0	-0.483925720603941	0.803	0.93	0
PSPH	0	-0.373523883667986	0.281	0.645	0
PTGES3	0	-0.792739329320266	0.879	0.969	0
PTHLH	0	1.87538799543272	0.888	0.328	0
PTN	0	0.331229616101795	0.317	0.034	0
PTPN11	0	-0.443797474913484	0.49	0.796	0
QPRT	0	-1.30800529240409	0.516	0.889	0
RAB13	0	-0.624621128347187	0.908	0.973	0
RAB2A	0	-0.573587140957797	0.859	0.959	0
RAB32	0	-0.69799477100532	0.696	0.922	0
RAC1	0	-0.503685237909074	0.969	0.981	0
RAI14	0	-0.510586483002701	0.254	0.689	0
RALA	0	-0.490832632162399	0.66	0.867	0
RARS	0	-0.614119816483796	0.686	0.908	0
RASAL2	0	-0.803577422052039	0.107	0.738	0
RBM27	0	-0.473897386333276	0.622	0.862	0
RBP5	0	0.932187691990426	0.669	0.004	0
RCN1	0	-0.539708768072926	0.797	0.943	0
RDX	0	-1.07060272221361	0.73	0.96	0
REG1A	0	3.09787905913412	0.506	0.001	0
REPS2	0	0.415543156576775	0.382	0.016	0
RGS10	0	-0.279154141482781	0.138	0.481	0
RHOA	0	-0.465179200025981	0.739	0.916	0
RHOB	0	1.80608536982403	0.895	0.348	0
RHOBTB3	0	-1.18389857044909	0.369	0.907	0
RHOC	0	-0.537849450621321	0.75	0.918	0
RIF1	0	-0.572084188651078	0.686	0.916	0
RNASE4	0	0.511196795488863	0.448	0.035	0
RNASET2	0	1.08713937086112	0.94	0.885	0
RND3	0	1.14166113977944	0.836	0.775	0
RNF186	0	0.963319637579271	0.456	0.001	0
RORC	0	0.196016721403093	0.223	0.002	0
RPL37A	0	-0.495911438397163	0.997	0.995	0
RPLP2	0	-0.337668231872079	0.997	0.994	0
RPS17	0	-0.558252908363329	0.99	0.991	0
RPS21	0	-0.803657505303752	0.995	0.994	0
RPS26	0	-0.468401545289248	0.963	0.972	0
RPS27	0	-0.553617067099194	0.998	0.997	0
RPS29	0	-0.73228754970058	0.987	0.993	0
RRAS	0	-0.577617064059678	0.479	0.841	0
RRAS2	0	-0.490889411408728	0.17	0.646	0
RTN4	0	-0.513099042591465	0.966	0.988	0
RUNX2	0	-0.326371445604694	0.045	0.443	0
S100A11	0	-0.829120164904995	0.995	0.997	0
S100A13	0	-0.983671573692847	0.966	0.983	0
S100A2	0	-1.52363470351363	0.097	0.836	0
S100A3	0	-0.692058010353244	0.071	0.66	0
S100A6	0	-2.03024844427151	0.983	0.998	0
SAA1	0	-1.12141196809309	0.492	0.917	0
SAA2	0	-1.18427408817301	0.254	0.76	0
SAA4	0	-0.43193764702185	0.056	0.433	0
SAE1	0	-0.373124911885391	0.282	0.643	0
SAMD11	0	-0.272182244769451	0.005	0.312	0
SARAF	0	0.820706314518334	0.862	0.646	0
SELENOP	0	0.525446395798876	0.432	0.003	0
SEM1	0	-0.384366332220292	0.967	0.979	0
SEMA5A	0	-0.442751711396691	0.082	0.494	0
SEMA5B	0	0.781396306873454	0.739	0.277	0
SEPTIN11	0	-0.584032954132312	0.372	0.791	0
SEPTIN7	0	-0.778341745465711	0.923	0.981	0
SERBP1	0	-0.573287224260567	0.934	0.98	0
SERF2	0	-0.746602845674136	0.994	0.99	0
SERPINA1	0	0.913540398760233	0.386	0.05	0
SERPINA3	0	0.883329542334576	0.278	0.001	0
SERPINE1	0	-1.18903903777883	0.296	0.815	0
SERPINE2	0	-1.62502804510075	0.124	0.917	0
SERPING1	0	0.534014028223664	0.34	0.009	0
SERTAD4	0	-0.298519220661169	0.036	0.355	0
SERTAD4-AS1	0	-0.271323238090581	0.107	0.448	0
SET	0	-0.618651363693727	0.884	0.968	0
SF1	0	0.532540172293198	0.884	0.795	0
SF3B2	0	-0.620423979100796	0.746	0.926	0
SGPP2	0	0.701065061549342	0.592	0.098	0
SH3BGRL3	0	-0.690674827344772	0.751	0.931	0
SH3PXD2A	0	0.747192969798594	0.581	0.099	0
SHMT1	0	0.459859443530126	0.631	0.375	0
SKA2	0	-0.416254192325324	0.32	0.693	0
SKP1	0	-0.431675732461448	0.974	0.984	0
SLC16A1	0	0.660908025604073	0.84	0.698	0
SLC22A5	0	0.469151474612019	0.466	0.145	0
SLC25A6	0	0.649507746408706	0.974	0.955	0
SLC28A1	0	0.600834105706576	0.61	0.108	0
SLC2A3	0	0.608786936040664	0.508	0.205	0
SLC37A4	0	0.883519195215044	0.809	0.557	0
SLC38A1	0	0.542648955557778	0.949	0.941	0
SLC38A2	0	0.621616076585872	0.704	0.419	0
SLC3A1	0	1.24888015932605	0.815	0.319	0
SLC43A2	0	0.45977149109716	0.397	0.045	0
SLC7A2	0	1.68490969407564	0.925	0.527	0
SLC7A7	0	0.780332764358783	0.638	0.19	0
SLFN5	0	-0.434560387010925	0.227	0.62	0
SLIRP	0	-0.557563155699195	0.711	0.916	0
SLPI	0	1.24546867456094	0.3	0.017	0
SMC3	0	-0.634044089078588	0.644	0.893	0
SMC4	0	-0.872620855144546	0.474	0.806	0
SMC6	0	-0.416991071849196	0.336	0.691	0
SMIM24	0	0.496413930467449	0.412	0.058	0
SMS	0	-0.717351217723433	0.738	0.932	0
SMTN	0	-0.317845075296022	0.148	0.474	0
SNAI2	0	-0.229472003832435	0.082	0.371	0
SNAPC1	0	-0.569585766183256	0.301	0.713	0
SNF8	0	-0.479237472704893	0.755	0.914	0
SNHG15	0	0.570412550037385	0.679	0.452	0
SNHG29	0	0.832272373559567	0.993	0.987	0
SNRPB	0	-0.524537181258476	0.884	0.955	0
SNRPE	0	-0.462210827110111	0.96	0.983	0
SNRPG	0	-0.524285922656551	0.901	0.963	0
SNTB2	0	-0.532390935555912	0.297	0.711	0
SNX10	0	0.581846461561619	0.914	0.887	0
SNX6	0	-0.651294922108415	0.527	0.882	0
SOCS3	0	0.768105063278248	0.462	0.182	0
SOD1	0	-0.424045442866245	0.953	0.981	0
SOD2	0	1.43629533078955	0.986	0.962	0
SORBS2	0	0.481472706880058	0.541	0.188	0
SORCS3	0	0.733879341336058	0.626	0.048	0
SOX9	0	0.758633745042328	0.52	0.025	0
SP100	0	-0.497044447858482	0.462	0.817	0
SP140L	0	-0.330929500867441	0.195	0.581	0
SPINT1	0	0.52986422019175	0.509	0.053	0
SPINT2	0	0.826329053820099	0.847	0.572	0
SPTAN1	0	-0.531007260274724	0.48	0.817	0
SPTBN1	0	-0.845517222994903	0.679	0.931	0
SQLE	0	-0.425840382478328	0.159	0.577	0
SQSTM1	0	-1.35750950440907	0.956	0.993	0
SRGAP1	0	-0.877870106280571	0.259	0.836	0
SRI	0	-0.600907738611726	0.871	0.965	0
SRP14	0	-0.473686307262879	0.986	0.988	0
SSPN	0	0.49670122658904	0.473	0.054	0
STARD3NL	0	-0.403860098035505	0.494	0.791	0
STAT1	0	-0.7621008192579	0.603	0.878	0
STC1	0	0.803155477019372	0.757	0.384	0
STIP1	0	-0.633506159305567	0.485	0.832	0
STK17A	0	-0.594821932951172	0.538	0.843	0
STMN1	0	-0.489954362906467	0.263	0.634	0
STON2	0	0.492865408056341	0.554	0.176	0
SUCLG2	0	-0.500870666213835	0.653	0.901	0
SUPT16H	0	-0.515696160569202	0.49	0.813	0
SVIL	0	-0.492684211901973	0.1	0.535	0
SWAP70	0	-0.294174726977737	0.123	0.486	0
SYAP1	0	-0.643470586659801	0.803	0.946	0
SYBU	0	0.280142902512347	0.347	0.049	0
SYNE1	0	0.679330120500143	0.653	0.281	0
SYNE2	0	0.815968510943425	0.762	0.519	0
SYTL2	0	0.791049152714392	0.884	0.693	0
TACC1	0	-0.426006402935591	0.131	0.575	0
TAGLN	0	-0.707585120395841	0.031	0.399	0
TALDO1	0	-0.889286953642978	0.815	0.958	0
TARS	0	-0.536737744987737	0.606	0.869	0
TCEA1	0	-0.652522989442066	0.811	0.953	0
TCN2	0	0.543353438193236	0.512	0.089	0
TCP1	0	-0.593035377128088	0.742	0.919	0
TDRD3	0	-0.504315733120845	0.421	0.759	0
TFEC	0	0.420769369467122	0.394	0.017	0
TGFB2	0	-0.234211774698789	0.002	0.252	0
TGFBI	0	-2.41931784023856	0.205	0.982	0
THBS1	0	-1.38867228838098	0.121	0.775	0
TIMP1	0	0.73421230501056	0.965	0.926	0
TIMP2	0	-0.175772545702364	0.03	0.297	0
TINAG	0	0.317292152529133	0.373	0.069	0
TINAGL1	0	-0.206608506413753	0.017	0.294	0
TJP1	0	-0.544068842407346	0.309	0.723	0
TKT	0	-0.654623485618173	0.824	0.942	0
TLCD4	0	-0.685558591416024	0.097	0.674	0
TLN1	0	-1.04340789801188	0.618	0.938	0
TM2D2	0	-0.683109207924414	0.357	0.813	0
TM2D3	0	0.459635669664043	0.651	0.417	0
TM4SF1	0	-1.01039836774712	0.228	0.819	0
TM4SF18	0	-0.341003779814023	0.009	0.334	0
TMA7	0	-0.719733153319554	0.853	0.96	0
TMEM123	0	0.653820743834148	0.894	0.855	0
TMEM14B	0	-0.633790663480168	0.852	0.96	0
TMEM160	0	-0.559765431535525	0.458	0.826	0
TMEM167A	0	-0.53425863959526	0.722	0.917	0
TMEM176A	0	2.99257013031973	0.93	0.003	0
TMEM176B	0	2.72538042694394	0.91	0.005	0
TMEM200A	0	0.23541334070188	0.309	0.032	0
TMEM205	0	0.751329757321243	0.916	0.825	0
TMEM238	0	0.33390421614812	0.425	0.107	0
TMEM258	0	-0.628299371142628	0.934	0.974	0
TMEM37	0	1.07465599850593	0.785	0.184	0
TMEM45A	0	1.14785693641874	0.74	0.45	0
TMEM54	0	-0.635318750109261	0.544	0.863	0
TMEM91	0	1.0545872064879	0.801	0.4	0
TMPO	0	-0.614016338879439	0.515	0.804	0
TMSB10	0	-0.695900199261084	0.998	0.997	0
TMSB4X	0	-1.24304074225526	0.942	0.986	0
TNFRSF12A	0	-0.665645984460859	0.769	0.969	0
TNFSF10	0	1.12696561029412	0.875	0.64	0
TNPO3	0	-0.397793854372646	0.413	0.745	0
TOB1	0	0.556565984388406	0.571	0.257	0
TP53BP2	0	-0.788620960380982	0.367	0.807	0
TPCN1	0	-0.257554362632958	0.052	0.388	0
TPGS2	0	-0.615975379942851	0.505	0.856	0
TPM1	0	-1.73082659948973	0.97	0.997	0
TPM3	0	-0.865381782880535	0.919	0.984	0
TPM4	0	-1.04280317050601	0.789	0.966	0
TPR	0	-0.708350553760396	0.872	0.972	0
TPT1	0	0.76219073401846	0.999	0.996	0
TRAM2	0	-0.324671430844239	0.136	0.508	0
TRIB1	0	0.672949221504139	0.54	0.243	0
TRIM16L	0	-0.460976051669298	0.169	0.536	0
TRIP10	0	-0.303340512046178	0.135	0.508	0
TRNP1	0	-0.192454377250241	0.01	0.246	0
TSC22D1	0	2.12299501943254	0.943	0.527	0
TSPAN12	0	0.668577574531548	0.703	0.39	0
TSPAN9	0	0.521204371066834	0.582	0.144	0
TTYH3	0	0.915358650400071	0.889	0.687	0
TUBA1A	0	1.36498705292349	0.807	0.568	0
TUBA1B	0	-1.1463452575098	0.947	0.988	0
TUBB	0	-1.1374584076122	0.902	0.981	0
TUBB3	0	-0.582297701680558	0.376	0.714	0
TUBB6	0	-0.698599814031732	0.476	0.823	0
TXN	0	-0.758254098934199	0.952	0.981	0
TXNL1	0	-0.463065606810827	0.752	0.918	0
TXNRD1	0	-1.42013959745503	0.47	0.9	0
TYMP	0	1.03762859797359	0.775	0.372	0
TYMS	0	-0.745869986510312	0.587	0.875	0
UBC	0	0.613375087986081	0.998	0.99	0
UBL5	0	-0.8128417967471	0.959	0.978	0
UGCG	0	-0.550050324587483	0.511	0.832	0
UNC5B	0	0.244502664201514	0.25	0.012	0
UPP1	0	-0.55810197892621	0.323	0.734	0
UQCC2	0	-0.479891581230633	0.596	0.855	0
UQCR10	0	-0.518919068866777	0.957	0.983	0
UQCR11	0	-0.687992379795866	0.957	0.978	0
UQCRQ	0	-0.629578059545816	0.955	0.978	0
URI1	0	-0.507905817466738	0.684	0.906	0
USB1	0	-0.167112064670086	0.041	0.294	0
UTRN	0	-0.468793305571144	0.415	0.763	0
VAT1	0	-0.551558625789384	0.597	0.896	0
VCAM1	0	1.4835575141844	0.744	0.029	0
VCAN	0	-1.20358931103571	0.385	0.948	0
VCL	0	-0.839512360476571	0.399	0.855	0
VDAC1	0	-0.719161033260983	0.936	0.983	0
VEGFA	0	1.91700943688436	0.986	0.835	0
VKORC1	0	0.769773737802853	0.967	0.944	0
VMP1	0	0.946692444568002	0.955	0.926	0
VPS35	0	-0.635886044092151	0.785	0.951	0
VPS4B	0	-0.454826484979168	0.516	0.821	0
WEE1	0	0.909414033050476	0.679	0.324	0
WFDC2	0	1.10573253682598	0.575	0.024	0
WSB1	0	0.6988747425231	0.842	0.675	0
WTIP	0	-0.206400119726166	0.039	0.331	0
XIST	0	0.737049292981113	0.933	0.872	0
XRCC5	0	-1.08268496699945	0.882	0.979	0
XRCC6	0	-0.593260103383658	0.835	0.951	0
YBX1	0	-0.545512640616126	0.985	0.99	0
YBX3	0	0.699246246296358	0.992	0.969	0
YWHAB	0	-0.633216704716549	0.914	0.971	0
YWHAE	0	-0.490816135122377	0.944	0.982	0
YWHAZ	0	-0.537525710065577	0.931	0.979	0
ZFAS1	0	0.772377889526156	0.987	0.965	0
ZFP36	0	1.72609813377485	0.916	0.475	0
ZNF395	0	0.508059991371588	0.896	0.823	0
NDUFB2	4.94065645841247e-324	-0.418249334211602	0.965	0.982	1.15932503796649e-319
WDR43	4.94065645841247e-324	-0.475660023602621	0.538	0.816	1.15932503796649e-319
XRN2	9.88131291682493e-324	-0.44235825368953	0.772	0.926	2.31865007593297e-319
COMMD6	1.48219693752374e-323	-0.438340645959125	0.902	0.967	3.47797511389946e-319
RAB34	1.97626258336499e-323	-0.440500203818422	0.734	0.915	4.63730015186594e-319
HNF4A	9.73309322307256e-322	0.232307276930296	0.204	0	2.28387032479398e-317
AC253572.2	2.03060980440752e-321	0.352298891770437	0.319	0.047	4.76482590604225e-317
DDIT4L	1.49257231608641e-320	0.227893751597	0.223	0.004	3.50232093969675e-316
TPX2	2.11114250467965e-320	-0.718728806144848	0.331	0.64	4.95379588723079e-316
SMPDL3A	1.09020525411329e-319	0.387072486949508	0.501	0.2	2.55816662877685e-315
RHOBTB1	2.10728879264208e-319	0.395115934725645	0.533	0.24	4.94475315193465e-315
CISD1	4.98759269476738e-319	0.495836685514996	0.882	0.869	1.17033862582717e-314
DDC	5.59094566146871e-319	0.233845852773571	0.267	0.02	1.31191539946363e-314
PARP1	5.9389160958347e-319	-0.508547311552666	0.785	0.939	1.39356666188761e-314
SYT13	1.22801992536425e-318	-0.368539046214662	0.228	0.579	2.88154875486722e-314
STK26	5.40410485618093e-318	-0.280556337094717	0.183	0.514	1.26807320450286e-313
PRTG	1.37799602248759e-317	-0.197371340858491	0.049	0.304	3.23346766676713e-313
LAMTOR1	3.15086413110088e-317	-0.444066739430878	0.73	0.908	7.39350268362822e-313
PAX8	5.4266742689486e-317	0.53128662272122	0.889	0.815	1.27336911720879e-312
GGCT	5.52541131200739e-317	-0.495781712157044	0.639	0.856	1.29653776436253e-312
BRCA1	1.20469335699433e-316	-0.431494365300606	0.241	0.581	2.82681296218719e-312
SLC6A12	1.39949904396528e-316	0.189880146344344	0.232	0.007	3.28392450666453e-312
CRIM1	2.15092111321013e-316	-0.367441341633608	0.26	0.605	5.04713639214758e-312
SLC6A13	6.29644936840221e-316	0.317225502572344	0.384	0.086	1.47746184429558e-311
LEPROTL1	7.28990184590354e-316	0.424406965134217	0.668	0.496	1.71057546814127e-311
BOK	1.0440946557998e-315	-0.222452905207236	0.088	0.378	2.44996810983423e-311
IKBIP	1.08939928976589e-315	-0.449292643199865	0.678	0.89	2.55627543343566e-311
WWC1	1.5508939247005e-315	-0.458829740614469	0.365	0.677	3.63917259430973e-311
MMP7	1.95153625291055e-315	1.69807385308362	0.527	0.283	4.57927981745459e-311
SNRPF	3.96329360415784e-315	-0.458965131492025	0.888	0.967	9.29986844215638e-311
IGFBP1	5.66419539440271e-315	1.90297091513601	0.372	0.097	1.3291034492966e-310
AIP	8.11859544619333e-315	-0.242231881148907	0.177	0.511	1.90502842144926e-310
STEAP1B	9.53054598691232e-315	0.233665192868379	0.245	0.013	2.23634261582898e-310
UBA6	1.2986488307564e-314	-0.427118183071179	0.394	0.724	3.0472794813699e-310
KCNQ1OT1	1.60064357933854e-314	0.883470779133808	0.8	0.642	3.75591015891789e-310
EFR3A	1.97247220412037e-314	-0.331356899677136	0.289	0.63	4.62840602696844e-310
FUNDC2	2.79403711005807e-314	0.465721879271664	0.746	0.628	6.55620807875127e-310
GAS5	5.23543914104105e-314	1.24918670236753	0.975	0.955	1.22849579444528e-309
NAE1	1.43554404989179e-313	-0.444006729474269	0.594	0.851	3.36850411307108e-309
POU3F3	1.4770774169993e-313	0.527061254653878	0.717	0.506	3.46596215898885e-309
VPS26A	1.62233468725983e-313	-0.409262770237662	0.526	0.813	3.80680834365518e-309
MELTF	1.67360876267362e-313	-0.218760158897923	0.105	0.406	3.92712296161364e-309
NTAN1	3.00442647897159e-313	-0.378224502495898	0.374	0.702	7.04988673290685e-309
MIDN	2.38437802006213e-312	0.538217738844477	0.75	0.596	5.5949430240758e-308
JCAD	3.86190947278237e-312	-0.449610992422672	0.419	0.734	9.06197057788384e-308
ADAP2	7.27385574990446e-312	-0.152299106205403	0.031	0.261	1.70681025171508e-307
C12orf57	7.88618309879778e-311	0.53635099080158	0.896	0.814	1.8504928641329e-306
CXCL1	1.4556431121143e-310	-0.650156171467462	0.07	0.343	3.4156665625762e-306
IFI6	1.17854742384252e-309	0.574035080188892	0.273	0.026	2.76546153004648e-305
KHK	1.20599173245206e-309	0.321897868987208	0.332	0.067	2.82985960019876e-305
PRELID1	2.97813384821664e-309	-0.447995827879493	0.953	0.981	6.98819107484036e-305
EIF4G2	3.29113567316881e-309	-0.468207648101374	0.882	0.965	7.7226498570906e-305
HIST1H1B	9.35647044967922e-309	-0.770971131490349	0.112	0.386	2.19549579101723e-304
BRCC3	1.3917487800985e-308	-0.229822993031163	0.127	0.438	3.26573851250113e-304
HSPB8	1.43042151306032e-308	0.422986149755069	0.585	0.322	3.35648408039605e-304
PHLDB2	1.7547014444949e-308	-0.470457452929396	0.587	0.853	4.11740693950728e-304
ANP32B	1.36150775864243e-307	-0.515820895710229	0.795	0.931	3.19477795565446e-303
MRPS10	2.19823814178657e-307	-0.414931884232619	0.557	0.827	5.15816579970219e-303
SSRP1	4.97031490300031e-307	-0.456221003465443	0.663	0.876	1.16628439198902e-302
RALBP1	5.23261995739286e-307	-0.434238381581705	0.72	0.895	1.22783427300223e-302
IL1R2	5.65393400450786e-307	0.310008340055738	0.252	0.017	1.32669561415777e-302
HMGB3	6.15629350792086e-307	-0.378928421104036	0.289	0.628	1.44457427163363e-302
HLTF	1.05460162831549e-306	-0.368291791161098	0.31	0.648	2.4746227208423e-302
PARD3	1.26890026104566e-306	-0.419660102907878	0.511	0.794	2.97747446254365e-302
THOC7	3.64448885319642e-306	-0.426916296959077	0.813	0.937	8.5517930940254e-302
EGR3	3.8355124620436e-306	0.252829731235428	0.208	0.002	9.00002999218531e-302
PKIG	8.18268998919818e-306	0.347734698269269	0.493	0.192	1.92006820596535e-301
SHISAL1	6.3886141172497e-305	-0.108989711187346	0.002	0.163	1.49908830261264e-300
FGB	7.08487550101437e-305	0.506621137431777	0.194	0	1.66246603631302e-300
DESI2	1.34992431584311e-304	-0.43343295935945	0.615	0.852	3.16759740712586e-300
IGF2R	1.56617934194232e-304	-0.439968632412501	0.543	0.822	3.67503982586766e-300
EPSTI1	2.87227940344537e-304	0.249120091210424	0.252	0.017	6.73980362018457e-300
SLC25A24	2.93490760386315e-304	-0.370864786487172	0.35	0.685	6.88676069246488e-300
CHD7	3.44950357947018e-304	-0.208859582903948	0.093	0.38	8.09426014922679e-300
HEXB	9.06529167931211e-303	-0.414339746047438	0.525	0.81	2.12717069255059e-298
MT-CYB	2.40097695586636e-302	0.672357206475065	0.997	0.998	5.63389242694042e-298
PSMD8	2.98900841022952e-302	-0.438494876273403	0.89	0.959	7.01370823460357e-298
PLIN3	3.4000701646291e-302	-0.405482871222142	0.512	0.792	7.97826464130218e-298
MAF	8.67934612608189e-302	0.620005604461663	0.795	0.644	2.03660856848512e-297
UGT3A1	1.3227782277262e-301	0.20779921928301	0.192	0	3.10389911135952e-297
FLYWCH2	1.96450616063301e-301	-0.192996133268976	0.087	0.368	4.60971370592535e-297
STOM	4.40857323070008e-301	0.364047924460804	0.477	0.183	1.03447170858377e-296
PHPT1	9.88750899308589e-301	-0.451223309786433	0.892	0.959	2.3201039852276e-296
DEFB1	1.83867851464995e-300	-0.489681918202895	0.147	0.462	4.3144591346261e-296
ADH5	2.15393329785503e-300	-0.418676451101183	0.603	0.854	5.05420448341682e-296
CIRBP	3.35957862250445e-300	0.454850521667614	0.852	0.764	7.88325123770669e-296
NCAPD2	5.16471377563894e-300	-0.393457391755617	0.262	0.583	1.21190008745368e-295
RAB17	6.77462449632507e-300	0.170032477759198	0.204	0.002	1.58966563806268e-295
INSIG2	7.18148347079608e-300	0.386886145392004	0.567	0.287	1.6851350964223e-295
FIBP	2.47521361985803e-299	-0.437302503472635	0.682	0.89	5.80808875899687e-295
FKBP11	3.2118597777527e-299	0.467000279928962	0.806	0.753	7.5366289684967e-295
CHDH	4.6514888428389e-299	0.292199217971278	0.363	0.083	1.09147185697215e-294
RGS16	4.82039658161711e-299	0.24897378773013	0.2	0.002	1.13110605787645e-294
PA2G4	4.94823256984971e-299	-0.488910291462848	0.855	0.953	1.16110277251523e-294
TPD52L1	5.23599073501755e-299	-0.310073643956363	0.185	0.494	1.22862522597187e-294
TLE1	9.34166864259177e-299	-0.2502302845473	0.144	0.457	2.19202254698416e-294
TNS1	1.53081323938744e-298	0.489125686420743	0.661	0.422	3.59205326622262e-294
LHFPL6	1.53407115685273e-298	-0.187101664933095	0.066	0.33	3.59969796955494e-294
NRIP1	2.37400810315986e-298	-0.444292089476258	0.429	0.727	5.57061001406461e-294
KRT8	3.33082058027592e-298	0.593684497935372	0.907	0.85	7.81577049161745e-294
TXNIP	4.45773391027977e-298	0.791669596464663	0.935	0.874	1.04600726204715e-293
ACAD11	4.50804948410581e-298	0.438305440050306	0.571	0.288	1.05781381144543e-293
GAMT	2.43819334710127e-297	0.510524291316331	0.776	0.807	5.72122068897313e-293
MX1	2.81418664681656e-297	0.550467620183847	0.277	0.031	6.60348896675505e-293
AKAP12	3.05962124297969e-297	1.01498308342134	0.929	0.969	7.17940124665184e-293
CLEC18A	4.18180396412554e-297	0.210029333518708	0.205	0.003	9.81260300182058e-293
CIAO2B	5.91543972561781e-297	-0.421319516870896	0.873	0.958	1.38805793161622e-292
CLSPN	1.63567336854646e-296	-0.321860670874267	0.123	0.416	3.83810755929428e-292
PYCR1	1.64004216331341e-296	-0.259655662786426	0.169	0.487	3.84835893621491e-292
TTC1	2.46073216644244e-296	-0.421998361840668	0.762	0.918	5.77410802855718e-292
EI24	2.98402354956042e-296	-0.43309573957423	0.739	0.908	7.00201125904353e-292
PNCK	3.76839869446788e-296	0.470571478361371	0.238	0.018	8.84254753656889e-292
TBL1X	4.02936799016466e-295	-0.364282937191543	0.39	0.727	9.45491198892137e-291
SEC11C	4.31579117020176e-295	0.428873091980772	0.821	0.798	1.01270039808784e-290
MCM4	1.17670743449723e-294	-0.525008966594159	0.4	0.692	2.76114399504776e-290
BHLHE40	1.30249922943327e-294	0.502441961284372	0.73	0.587	3.05631444186517e-290
WDR1	1.50445683460427e-294	-0.361336932021384	0.401	0.718	3.53020796239891e-290
EIF1AX	1.56575661938987e-294	-0.436417950998935	0.902	0.96	3.67404790739834e-290
DDX5	1.69680733244933e-294	0.53422644078928	0.945	0.903	3.98155840559236e-290
SMAD9	2.10146402225137e-294	-0.30382151952023	0.153	0.464	4.93108532821284e-290
AC003092.1	2.23940474668175e-294	-0.163785412116467	0.013	0.202	5.25476323808873e-290
SNRNP25	2.74582513205738e-294	-0.412799744712403	0.524	0.785	6.44307867237265e-290
TUBB2A	3.86673995877247e-294	-0.394786833382476	0.291	0.617	9.07330531325961e-290
RGL1	4.75903036392151e-294	0.277007508101412	0.344	0.069	1.11670647489418e-289
ECT2	4.9554924044331e-294	-0.46672592246455	0.344	0.656	1.16280629270023e-289
NPM3	1.30770622908677e-293	-0.366693447846009	0.359	0.688	3.06853266655211e-289
SLC25A37	4.31850982474663e-293	-0.320030953333587	0.255	0.596	1.0133383303768e-288
IL20RB	5.15137918131154e-293	-0.330863943410178	0.303	0.641	1.20877112489475e-288
MOSPD1	5.45693486404946e-293	-0.214516561174561	0.094	0.375	1.28046976584921e-288
ITGB8	6.36533606776936e-293	-0.591090573127744	0.656	0.882	1.49362610830208e-288
ZNFX1	1.17607379844248e-292	-0.254114924643901	0.197	0.525	2.75965716804528e-288
ITSN1	2.15110840715322e-292	-0.326712950166448	0.312	0.648	5.04757587738503e-288
ZMIZ1	3.44608224563132e-292	-0.204744665322277	0.062	0.317	8.0862319893739e-288
MYO1C	3.46516755670854e-292	-0.467494594067212	0.717	0.906	8.1310156718166e-288
VPS41	4.37163347986698e-292	-0.402612425061609	0.482	0.777	1.02580379605079e-287
C12orf75	2.46128485383673e-291	-0.51381066954536	0.552	0.808	5.77540490952789e-287
ALDH1A1	4.2984950368763e-291	-0.633296906107626	0.701	0.88	1.00864186040302e-286
SLC18A3	5.12692519932944e-291	0.215278132537229	0.198	0.002	1.20303299802265e-286
BCL2L1	9.72664947417166e-291	-0.387132588659153	0.413	0.718	2.28235829911438e-286
BEND6	1.45816835696247e-290	-0.188846042838924	0.064	0.32	3.42159204961244e-286
SOX4	2.12175770133778e-290	1.09883481653895	0.772	0.767	4.97870444618911e-286
HDGF	3.82968357847552e-290	-0.471616358834399	0.898	0.972	8.98635251689281e-286
YPEL2	6.30189226293503e-290	0.39766343734676	0.323	0.059	1.47873901949771e-285
PFN2	8.17324973568796e-290	-0.38296697204158	0.459	0.759	1.91785305047918e-285
DIXDC1	3.21432882719371e-289	0.330504849206757	0.351	0.08	7.54242259301004e-285
ARL2	3.42477602757063e-289	-0.431472817405511	0.637	0.859	8.03623694869448e-285
MYL12A	5.51367246557613e-289	-0.504924020303374	0.887	0.958	1.29378324404744e-284
WTAP	6.75486866108455e-289	0.467022877287519	0.812	0.785	1.58502993132349e-284
TMED10	7.39825249110438e-289	0.372169045150521	0.75	0.658	1.73599994703764e-284
ZBED6CL	1.22995331672776e-288	-0.353445723193355	0.246	0.569	2.88608545770168e-284
TST	3.02553923405304e-288	0.411822207471846	0.566	0.363	7.09942781270546e-284
CKS1B	3.73979406809181e-288	-0.68131111380975	0.738	0.868	8.77542678077743e-284
MKI67	3.98374499992549e-288	-0.792212193276122	0.276	0.591	9.34785764232516e-284
GRINA	1.06368515030207e-287	0.387962314485376	0.749	0.667	2.49593720518381e-283
UBE2H	4.02531312774306e-287	-0.462492486502101	0.632	0.853	9.44539725424909e-283
CDKN3	4.6383234434781e-287	-0.396373972500218	0.215	0.542	1.08838259601214e-282
TLK1	1.16617807370057e-285	-0.367889370790047	0.398	0.712	2.7364368499384e-281
TMEM59	1.30233863825724e-285	0.412286306918876	0.884	0.867	3.05593761467061e-281
SAMD1	2.71768887962975e-285	-0.391992133334004	0.42	0.738	6.37705695605121e-281
ZNF106	4.67276437764194e-285	-0.442110357225094	0.612	0.855	1.09646416121368e-280
LINC00839	1.2819571377922e-284	-0.287085774547842	0.242	0.571	3.00811242382941e-280
RUFY3	1.3596272140378e-284	0.502075174322781	0.608	0.381	3.19036525773971e-280
PIR	2.36126234977306e-284	-0.285863327075825	0.18	0.483	5.54070210374249e-280
EGFR	3.17917364907649e-284	-0.480821885115207	0.865	0.969	7.45993096755799e-280
MAFF	4.55477566658272e-284	0.356976839065108	0.377	0.106	1.06877811016363e-279
HNMT	9.99846011195518e-284	0.292027247433457	0.325	0.065	2.34613866527028e-279
PDXK	4.5317600395762e-283	-0.459423123656823	0.702	0.891	1.06337749328656e-278
BAIAP2L2	5.4300756411141e-283	0.214318287518574	0.283	0.039	1.27416724918742e-278
PBX1	1.17429108593948e-282	0.201014327576946	0.204	0.005	2.75547403315698e-278
EPB41L4A-AS1	2.53605845438216e-282	0.639209324557429	0.744	0.599	5.95086116320775e-278
MUC1	4.88325676050301e-282	0.490396254796107	0.571	0.341	1.14585619885203e-277
PSMB6	7.39296270800363e-282	-0.457403409298433	0.865	0.955	1.73475869943305e-277
UROS	1.26528182444341e-281	-0.381571261776148	0.51	0.788	2.96898380105645e-277
NTPCR	1.27062677489635e-281	-0.422990942910643	0.707	0.894	2.98152572729428e-277
GSTP1	1.79915228326394e-281	-0.535837831038123	0.96	0.97	4.22171083267883e-277
SRRM1	2.38959175401116e-281	-0.416292572622325	0.674	0.881	5.6071770507872e-277
SNRPC	3.2529966993683e-281	-0.427316103447587	0.771	0.92	7.63315675506772e-277
MTTP	4.25743625634151e-281	0.165606506444179	0.18	0	9.99007417550536e-277
AC004540.1	9.95366875781805e-281	0.280462228171581	0.334	0.07	2.33562837402201e-276
AC087482.1	1.05582882230431e-280	0.240540075549676	0.256	0.025	2.47750233153706e-276
HIST1H3D	1.34206573663462e-280	-0.568603398378047	0.12	0.395	3.14915725101312e-276
AIG1	1.34528120259141e-280	-0.449943704346332	0.771	0.939	3.15670234188074e-276
HNRNPC	2.19437529329056e-280	-0.409333684759798	0.911	0.968	5.14910162570631e-276
C21orf58	2.2458697219321e-280	-0.295749565342448	0.124	0.413	5.26993330251366e-276
BST2	5.43275834298207e-280	0.578740078396642	0.919	0.918	1.27479674518074e-275
BNC2	7.98203105564643e-280	0.355844854102943	0.439	0.157	1.87298358720743e-275
SIPA1L2	1.59118816197038e-279	-0.169094951277636	0.038	0.258	3.73372302206349e-275
LBP	1.65548860274309e-279	0.653891666231401	0.3	0.055	3.88460400633667e-275
SREBF2	2.47784082056298e-279	-0.202634317180695	0.098	0.374	5.81425348545103e-275
ITGAE	3.55448660283882e-279	-0.344899369097489	0.377	0.686	8.34060281356128e-275
LAMA1	3.81589781187807e-279	0.364221601784963	0.506	0.213	8.9540042155719e-275
SMTNL2	4.9904506157638e-279	0.176513749507304	0.23	0.014	1.17100923698898e-274
PHF20	1.94617679208079e-278	-0.356484518377291	0.42	0.731	4.56670384261757e-274
CEBPZ	7.83481433916542e-278	-0.429572405783832	0.695	0.896	1.83843918468517e-273
PDCD5	2.42036260168838e-277	-0.440386949044553	0.916	0.966	5.67938084486179e-273
THRAP3	2.78106113553289e-277	-0.419685881680992	0.659	0.872	6.52575995452792e-273
HIST1H4D	4.09747202715373e-277	-0.181779680712007	0.02	0.212	9.61471811171623e-273
USP14	6.2823363612618e-277	-0.43012997594872	0.645	0.865	1.47415022717008e-272
HMGA2	6.28758988645656e-277	-0.12342078930471	0.012	0.189	1.47538296685703e-272
SNHG18	3.87629931162861e-276	-0.31453101182957	0.25	0.572	9.09573633473654e-272
PGK1	4.12054440918861e-276	-0.448408503862828	0.958	0.983	9.66885745616108e-272
FTO	7.08323279451724e-276	0.379992515519419	0.59	0.357	1.66208057523347e-271
SSR4	7.71682224408469e-276	0.444133252015221	0.963	0.955	1.81075233957447e-271
COL4A1	9.31575400000082e-276	-0.382145483598947	0.503	0.814	2.18594167610019e-271
ITPR2	1.144045277429e-275	-0.278674510729946	0.173	0.481	2.68450224348715e-271
RAB3D	2.00495877576883e-275	0.18985345258759	0.239	0.02	4.70463576734156e-271
RASSF6	2.07077567090729e-275	0.24667479215428	0.299	0.048	4.85907511178396e-271
CYSLTR2	2.97080897240219e-275	0.248884050859368	0.177	0	6.97100325374175e-271
TEX2	7.43291245193028e-275	0.271778052067564	0.354	0.088	1.74413290684544e-270
LRRC41	4.37279957375521e-274	0.523110425438721	0.822	0.675	1.02607741998166e-269
CD59	4.73519559841717e-274	-0.445144426040693	0.607	0.828	1.11111364716859e-269
PRR11	7.61195664839946e-274	-0.338128179524292	0.144	0.435	1.78614562754693e-269
LRRC61	8.94861164872838e-274	-0.392831764940138	0.376	0.676	2.09979172337411e-269
PRDX1	9.85066195765517e-274	-0.467551943920989	0.969	0.979	2.31145782836379e-269
TCEAL9	1.10696570384645e-273	0.611665004302031	0.888	0.9	2.5974950240757e-269
C19orf53	2.19869177036966e-273	-0.381208399576287	0.921	0.96	5.15923023917241e-269
AP1S1	2.28276942620074e-273	-0.408544410919204	0.804	0.936	5.35651845858004e-269
BCAR3	9.88303806764438e-273	-0.160697245122064	0.048	0.279	2.31905488257275e-268
DHCR7	3.90488362405706e-272	-0.1796383040586	0.067	0.315	9.1628094238499e-268
RAP1GDS1	9.07358539348461e-272	-0.201936884716399	0.093	0.36	2.12911681258116e-267
M6PR	3.12837639369476e-271	-0.392328082352348	0.611	0.853	7.34073520780475e-267
PRLR	1.10535754919042e-270	0.164359481212201	0.178	0	2.59372148917532e-266
CRTAC1	1.65721806569758e-270	-0.256401650898066	0.124	0.41	3.88866219115938e-266
ADAMTS1	2.11252626729378e-270	0.769067315422895	0.481	0.253	4.95704288620486e-266
EHD4	5.76233276902339e-270	-0.28685244602972	0.244	0.564	1.35213138425134e-265
PPP1R12A	5.9362233642708e-270	-0.390258869095351	0.554	0.825	1.39293481242614e-265
CREB3L3	7.22753201419218e-270	0.171967251710427	0.181	0.001	1.69594038713019e-265
PPM1G	8.05899838590486e-270	-0.458094341561461	0.727	0.899	1.89104397125258e-265
ARSE	8.42306337372571e-270	0.428680487844994	0.693	0.488	1.97647182064474e-265
SP140	8.89952183163993e-270	-0.0830877144207975	0	0.131	2.08827279779431e-265
ARCN1	9.15678131764653e-270	-0.407216321850263	0.558	0.818	2.14863873618576e-265
PAWR	1.6020320564868e-269	-0.430891104244592	0.627	0.848	3.75916822054627e-265
ABL2	2.10094363852756e-269	-0.36366740128442	0.364	0.677	4.92986424780492e-265
PVR	2.38391501313012e-269	-0.247025004284959	0.135	0.422	5.59385657830983e-265
SLC47A1	8.01308082220234e-269	0.226332946567548	0.205	0.008	1.88026941492978e-264
SNRPB2	1.36464065199039e-268	-0.414065227066686	0.794	0.931	3.20212928989546e-264
TRIM59	3.06598265311398e-268	-0.359382753672853	0.286	0.597	7.19432829553196e-264
MCTP1	8.22042500764236e-268	-0.285354715347542	0.177	0.478	1.92892272804328e-263
NT5E	9.15236035245846e-268	-0.192933302496771	0.086	0.346	2.14760135670438e-263
FMO1	1.35359176460778e-267	0.187653710504601	0.187	0.003	3.17620307565216e-263
MRPL52	1.80399354457495e-267	-0.399922805804875	0.66	0.864	4.23307085234513e-263
NDUFV3	3.45044618103724e-267	-0.389821653799049	0.685	0.881	8.09647196380388e-263
ASF1A	6.22042059614277e-267	-0.304416971666335	0.274	0.589	1.4596216928849e-262
ZNHIT6	6.43589536849843e-267	-0.37606381229407	0.36	0.672	1.51018284821816e-262
CHST15	7.99427808167643e-267	0.394173699663633	0.508	0.253	1.87585735186537e-262
SLC4A1AP	9.77671569391169e-267	-0.323165758524402	0.363	0.676	2.29410633757638e-262
ZFP36L2	2.51975913722936e-266	0.514316594813086	0.616	0.371	5.91261481550869e-262
ZFP36L1	6.15859642115807e-266	0.722207320770542	0.94	0.94	1.44511465022474e-261
HRAS	2.77719125386273e-265	-0.385112229035637	0.485	0.742	6.5166792771889e-261
AC090164.5	3.69480412037851e-265	0.28130811824441	0.317	0.061	8.66985786846818e-261
GTF2A2	2.98881574902808e-264	-0.397418135243358	0.699	0.893	7.01325615509439e-260
SMCHD1	4.19048202802061e-264	-0.395926240569222	0.454	0.741	9.83296607875036e-260
UBTF	9.90429070208718e-264	-0.394462955145387	0.476	0.764	2.32404181324476e-259
ZYX	1.35261687162223e-263	-0.389726814261189	0.506	0.782	3.17391548926155e-259
NEDD8	2.40188804241976e-263	-0.39226813029239	0.831	0.938	5.63603029153796e-259
RPS2	1.04284740365422e-262	-0.320388991423331	0.997	0.997	2.44704143267462e-258
RBIS	2.31093169920378e-262	-0.376275349949088	0.876	0.942	5.42260123218167e-258
DNMT1	2.71665206691859e-262	-0.44208203984626	0.485	0.764	6.37462407502447e-258
TM7SF3	1.54748211215731e-261	-0.383658601308067	0.491	0.769	3.63116677617712e-257
EFHC2	2.35247927022583e-261	0.142856421590222	0.174	0.001	5.52009260758492e-257
HK2	2.58255676100082e-261	0.365693107149067	0.478	0.201	6.05996943968841e-257
RRAGD	5.44590317144112e-261	-0.361928147428861	0.461	0.759	1.27788117917866e-256
DENND10	1.0362646222883e-260	-0.3310583955929	0.397	0.699	2.43159493619949e-256
KIF23	1.08384889102173e-260	-0.451582584926656	0.176	0.461	2.5432514227825e-256
SERPINH1	1.25129779364974e-260	-0.397614035628234	0.522	0.793	2.9361702727991e-256
EPHX2	2.76033135529138e-260	0.302346971242295	0.38	0.119	6.47711752519123e-256
NT5C3B	3.63371374620747e-260	-0.295595383433552	0.3	0.614	8.52650930547583e-256
TIMMDC1	4.02453236392553e-260	-0.377913327947162	0.596	0.84	9.44356519195126e-256
FAM98A	4.21349700755468e-260	-0.350852874160041	0.43	0.725	9.88697072822705e-256
SMARCA4	4.63719523917039e-260	-0.398786454767429	0.605	0.849	1.08811786287133e-255
TMEM109	8.0380880724236e-260	-0.372610229743974	0.454	0.749	1.8861373661942e-255
AC245297.3	8.22643337273956e-260	0.352974713953735	0.493	0.233	1.93033259091334e-255
KIRREL1	9.37134787889085e-260	-0.333302197949176	0.354	0.675	2.19898677978174e-255
ASPM	1.16796355492774e-259	-0.792732469930062	0.317	0.613	2.74062648163793e-255
IFI27	1.3039785987978e-259	0.844973142868112	0.369	0.114	3.05978578207903e-255
MYL12B	1.32327108236682e-259	-0.400994182920007	0.959	0.984	3.10505559477374e-255
TRAPPC1	1.73137654754446e-259	-0.389155602056594	0.858	0.942	4.06267506881307e-255
FAM111A	2.3085911626741e-259	-0.425178805227339	0.333	0.631	5.41710916321478e-255
CADM1	6.82285132893158e-259	0.523892074145558	0.425	0.264	1.6009820643338e-254
FGA	7.7739228012552e-259	0.335680591142223	0.167	0	1.82415098531453e-254
MYH13	2.06069989038622e-258	0.317853143079549	0.261	0.034	4.83543229279126e-254
DNAJB9	4.51873186265215e-258	0.392219080287229	0.476	0.233	1.06032043157133e-253
NAA38	1.32288190069372e-257	-0.388470121635273	0.879	0.956	3.10414237997781e-253
SPC25	8.28603235047698e-257	-0.331336091632053	0.142	0.417	1.94431749103942e-252
NET1	9.07874136007558e-257	0.439903379596647	0.546	0.321	2.13032666014174e-252
SUMO1	9.78081992701383e-257	-0.380887927883444	0.798	0.931	2.2950693958738e-252
BUB1	1.03635778685473e-256	-0.367298981302783	0.209	0.502	2.43181354685463e-252
RPA3	1.91731493985991e-256	-0.440656004282626	0.821	0.94	4.49897950638128e-252
NDUFB7	2.12054102176324e-256	-0.351460888723234	0.942	0.97	4.97584950756743e-252
MAOA	2.18223153547076e-256	0.193335051730499	0.171	0.001	5.12060629798214e-252
CERT1	3.17535456591935e-256	-0.382934611089574	0.489	0.776	7.45096948892975e-252
RABL6	3.38570861065114e-256	-0.383640801809106	0.455	0.729	7.9445652548929e-252
GTF2F2	3.85148613631235e-256	-0.361963753042303	0.45	0.729	9.03751221885693e-252
GBP2	5.96608003801925e-256	0.401792463834837	0.502	0.233	1.39994068092122e-251
CTHRC1	1.97270578509045e-255	0.324053097051302	0.264	0.038	4.62895412471474e-251
SGO2	1.97889222422688e-255	-0.422235282660212	0.196	0.481	4.64347060414836e-251
HMOX1	3.70442814808927e-255	-1.00056244450046	0.788	0.874	8.69244064949146e-251
LEPROT	5.17994039299798e-255	-0.420801235564365	0.783	0.925	1.21547301321697e-250
AC019117.2	2.12090400797423e-254	0.16371100302611	0.173	0.001	4.97670125471154e-250
MIR1915HG	7.242404902845e-254	-0.100190652417052	0.003	0.144	1.69943031045258e-249
DNAJA1	9.09182064122213e-254	-0.453313125703871	0.652	0.848	2.13339571346277e-249
HRH2	1.09437326404226e-253	0.340273696961811	0.306	0.068	2.56794686407517e-249
RTF1	1.13675450434302e-253	-0.390832125584466	0.759	0.909	2.66739444444089e-249
AARS	1.55544334707048e-253	-0.352902401948556	0.402	0.701	3.64984781390088e-249
DBF4	1.85365109731724e-253	-0.456328226639907	0.376	0.649	4.34959229985491e-249
PDGFRL	3.37744560990846e-253	0.262610466852712	0.341	0.086	7.92517612365019e-249
CHCHD3	3.71362209540815e-253	-0.419269336425157	0.703	0.902	8.71401424687522e-249
GBF1	1.01001164680433e-252	-0.2693339150752	0.269	0.579	2.36999232922637e-248
FXR1	1.36815207701614e-252	-0.393930620688532	0.678	0.877	3.21036884871837e-248
RNH1	1.48913471434808e-252	-0.396846726090257	0.788	0.92	3.49425460721778e-248
SCN1B	4.09953182570408e-252	-0.182310526751469	0.08	0.324	9.61955142901461e-248
HIF1A-AS3	8.17015525550625e-252	-0.27767758751167	0.168	0.461	1.91712693070454e-247
MRPS17	1.04072809375689e-251	-0.385248524415864	0.722	0.891	2.44206847200054e-247
BCAT1	1.1948272206618e-251	-0.226305054187937	0.132	0.407	2.80366207328292e-247
TFRC	3.06426554295913e-251	-0.408125808667442	0.713	0.927	7.19029909655359e-247
UTP20	3.30785785252951e-251	-0.319663817200706	0.287	0.591	7.76188845096048e-247
PLCG2	3.72950429809486e-251	-0.299760048674331	0.614	0.885	8.75128183547958e-247
EXOSC8	4.9359118049704e-251	-0.411212363118094	0.532	0.779	1.1582117050363e-246
CHCHD1	5.62340506779203e-251	-0.38619885264058	0.716	0.895	1.3195319991574e-246
OAZ1	1.17743148073148e-250	-0.351467216465868	0.967	0.984	2.76284296953641e-246
AGPS	1.76773574417454e-250	-0.255701521710058	0.226	0.533	4.14799192370556e-246
GMPS	1.89889359690896e-250	-0.377284867438288	0.536	0.801	4.45575382514687e-246
KIF5B	3.77537888570697e-250	-0.444967370678097	0.701	0.888	8.85892655531141e-246
HIPK2	6.39965232058396e-250	0.484538235160728	0.919	0.929	1.50167841702503e-245
CBX1	1.29421896429121e-249	-0.367623032108739	0.458	0.744	3.03688479970934e-245
PTTG1	1.79307442010194e-249	-0.429041011894301	0.373	0.694	4.20744912676921e-245
TEX30	2.78773537877493e-249	-0.370301946199458	0.415	0.692	6.54142106629537e-245
PDK4	4.05630822513933e-249	0.208136129843061	0.181	0.004	9.51812725028943e-245
PCNA	1.2265317230325e-248	-0.450530415075581	0.472	0.774	2.87805668809575e-244
PSMG1	2.98698524395546e-248	-0.367123920051779	0.481	0.756	7.00896087494149e-244
CARMIL1	3.30459738136793e-248	-0.301282766734216	0.256	0.559	7.75423775537986e-244
ATP5MG	3.83237172904388e-248	-0.343794559575	0.968	0.98	8.99266026220147e-244
NAP1L4	4.20084875818684e-248	-0.402337908093954	0.65	0.854	9.85729161108543e-244
AGL	5.22974820243974e-248	0.580210156201944	0.55	0.429	1.22716041570249e-243
STK32C	8.96304883596557e-248	-0.269169805896979	0.254	0.562	2.10317940935932e-243
GIPC1	9.73291000374856e-248	-0.313843885639515	0.356	0.649	2.2838273323796e-243
BTBD16	1.21253441834861e-247	0.170154678235339	0.198	0.01	2.84521201265501e-243
CKMT2	3.28942193583785e-247	0.159609657529603	0.168	0.001	7.71862857244351e-243
DGKH	3.75389109181971e-247	-0.247062962404502	0.156	0.441	8.80850544695494e-243
ETHE1	6.0523445608188e-247	-0.246228323670982	0.136	0.402	1.42018265119613e-242
ATP6V0E1	7.10510014597221e-247	-0.344302009937878	0.957	0.977	1.66721174925238e-242
KIAA1324	1.09743246562631e-246	-0.115231143312867	0.015	0.184	2.57512528059214e-242
IL17RB	1.3153596797316e-246	0.191859870251287	0.209	0.014	3.08649148849019e-242
COPRS	4.15030926403542e-246	-0.390816359244378	0.661	0.875	9.73870068805911e-242
LMNB2	5.08189014741402e-246	-0.345853162775697	0.312	0.608	1.1924655230907e-241
RAB10	5.20006989922454e-246	-0.391351389369578	0.686	0.878	1.22019640185304e-241
TMTC2	1.12523607378779e-245	0.147770843311412	0.191	0.008	2.64036644714304e-241
CHRD	2.40352592516755e-245	0.201351441517708	0.207	0.015	5.63987358340566e-241
LCP1	2.832623991325e-245	-0.089516983989366	0	0.123	6.64675219564411e-241
DENR	2.99170357169017e-245	-0.402143345132895	0.69	0.876	7.02003243097097e-241
SLC48A1	1.03295560325241e-244	-0.227013549313575	0.114	0.371	2.42383032303177e-240
RPL7L1	1.20971904573785e-244	-0.36697053328839	0.597	0.837	2.83860574082385e-240
DCAF6	1.26464766681469e-244	-0.383902054532551	0.647	0.858	2.96749575018068e-240
TCF19	1.3896612224012e-244	0.462013178819879	0.482	0.294	3.26084005836441e-240
PRDX5	1.70507768837012e-244	-0.350535637868292	0.964	0.98	4.00096479576049e-240
KPNA3	2.34116264072344e-244	-0.320509906896371	0.382	0.678	5.49353813645754e-240
WASHC2A	3.50923195223453e-244	-0.282096939383762	0.287	0.594	8.23441277591832e-240
LAMTOR5	4.81654100968279e-244	-0.350161540794046	0.941	0.973	1.13020134792207e-239
ATP9B	8.91374184472203e-244	-0.252585535512316	0.241	0.547	2.09160952386403e-239
CBX5	1.56199362389262e-243	-0.446983538760179	0.77	0.917	3.66521803846403e-239
GAREM1	2.39547483475222e-243	0.329666526759155	0.455	0.193	5.62098169974609e-239
SLC39A8	3.79539009722908e-243	-0.199290603570257	0.109	0.368	8.90588286314804e-239
NHP2	3.90059934638216e-243	-0.375355134677648	0.908	0.961	9.15275636628574e-239
RASEF	6.99882193105281e-243	0.331362043177461	0.472	0.225	1.64227356612154e-238
FZD2	9.57398887160745e-243	-0.0850438092207295	0.004	0.141	2.24653648872269e-238
COMMD4	2.23166740273157e-242	-0.432404532953478	0.633	0.844	5.23660756050962e-238
SPATS2	2.74514409186447e-242	-0.304450051814587	0.355	0.659	6.44148061155998e-238
FJX1	3.07457215789168e-242	-0.241564938940963	0.164	0.447	7.21448356849284e-238
DPP4	3.39464117398614e-242	-0.277443794179338	0.183	0.472	7.96552551475847e-238
IPO5	3.80316157996445e-242	-0.394770553530809	0.547	0.796	8.92411864738658e-238
RANBP1	5.58591584006905e-242	-0.469048432549153	0.848	0.942	1.3107351518722e-237
TM4SF5	1.72401268927602e-241	0.161264425781864	0.164	0.001	4.04539577538619e-237
ZWILCH	1.79901804597059e-241	-0.256543829715215	0.172	0.454	4.22139584486998e-237
OSTM1-AS1	2.17996793519261e-241	0.1448704775113	0.156	0	5.11529475992945e-237
GSN	5.61859616653724e-241	0.390003296902302	0.375	0.128	1.31840359047796e-236
SMARCA5	5.95820417306073e-241	-0.364315767995214	0.517	0.793	1.3980926092087e-236
SP110	6.50569359895042e-241	-0.26951159920727	0.268	0.575	1.52656100299372e-236
PDE4D	7.2310023093769e-241	0.225794816514378	0.279	0.054	1.69675469189529e-236
TRIM24	8.42151160512742e-241	-0.292317797926534	0.31	0.615	1.97610769814315e-236
XPO1	3.5626899500604e-240	-0.414964310084422	0.652	0.863	8.35985196781673e-236
ILF3	4.30096686560764e-240	-0.398967844672427	0.722	0.896	1.00922187501483e-235
OCIAD2	6.07948090793462e-240	0.402375157189867	0.9	0.899	1.42655019504686e-235
DRAM1	1.68006516872041e-239	-0.385285193093328	0.571	0.821	3.94227291840243e-235
CDC27	2.71929206334235e-239	-0.316366445267515	0.387	0.685	6.38081882663283e-235
PBLD	3.06405664450567e-239	0.30582990857532	0.337	0.099	7.18980891633256e-235
SQOR	6.66394784461955e-239	-0.396631426648265	0.612	0.828	1.56369536173998e-234
ESYT1	7.06099610386745e-239	-0.299951087661203	0.346	0.647	1.6568627357725e-234
MRPL18	8.54718652340143e-239	-0.390393372152135	0.756	0.9	2.00559731771615e-234
TGFB1	9.1306827434902e-239	0.678944197641077	0.835	0.866	2.14251470575998e-234
CDT1	1.04761845933778e-238	-0.346236395346161	0.233	0.526	2.45823671483611e-234
EIF4G1	1.12665017937477e-238	-0.426935887478933	0.72	0.885	2.64368464590289e-234
DTL	1.14760178135476e-238	-0.369745685767314	0.169	0.445	2.69284757994895e-234
MARS	1.33426890244179e-238	-0.255031761588869	0.234	0.531	3.13086197957966e-234
LOX	1.70628638930442e-238	0.691957898788683	0.85	0.765	4.00380101250282e-234
CPNE1	2.26103368977649e-238	-0.376988980290844	0.625	0.842	5.30551555306053e-234
LYN	2.33672674911386e-238	-0.201778796348533	0.125	0.39	5.48312931679567e-234
GALM	5.08040066665307e-238	0.232299104435402	0.306	0.068	1.19211601643014e-233
DOC2A	6.20375846695856e-238	0.31414612564012	0.312	0.072	1.45571192427183e-233
TOP2A	7.291433286446e-238	-0.750280049812869	0.258	0.548	1.71093482066455e-233
TMCC1	8.63665266056349e-238	0.393672563018221	0.797	0.73	2.02659054680122e-233
ZMYND11	1.81087681823186e-237	-0.315336642807093	0.397	0.697	4.24922245398107e-233
TNF	1.99677540737757e-237	0.234552177603789	0.184	0.007	4.68543349341146e-233
SPIRE1	2.80847612724667e-237	-0.368156415233542	0.473	0.752	6.5900892325843e-233
TMEM126B	3.21004571092224e-237	-0.345220103099693	0.565	0.81	7.53237226067903e-233
ETS1	6.98352962725568e-237	-0.2472453429565	0.258	0.563	1.63868522703555e-232
XPC	7.80968538043365e-237	-0.256757436677564	0.211	0.504	1.83254267451876e-232
USP2	1.33779625287093e-236	0.166694477093941	0.194	0.011	3.13913890736165e-232
RGN	1.78039878726117e-236	0.167020732111252	0.178	0.006	4.17770575430833e-232
SHCBP1	1.92469794740539e-236	-0.297120568764869	0.162	0.434	4.51630373358676e-232
KIFC3	1.97128952872154e-236	-0.216293075683894	0.19	0.48	4.6256308791451e-232
NDUFS6	2.95546532208577e-236	-0.384124374750368	0.896	0.965	6.93499937827427e-232
AC016405.3	3.19453840571755e-236	0.329279347728769	0.353	0.105	7.49598436901623e-232
MRC2	3.73961387767926e-236	-0.160445740522451	0.075	0.302	8.77500396397437e-232
AC011379.1	5.20722701675922e-236	0.172453648538226	0.195	0.011	1.22187581948255e-231
ACTR2	5.71748949891256e-236	-0.389455093362093	0.764	0.923	1.34160891091983e-231
MYBL2	9.38167619743227e-236	-0.251773288692195	0.137	0.406	2.20141031972748e-231
STK39	9.44980370532688e-236	0.369349929191364	0.579	0.391	2.21739643945495e-231
ABRACL	1.19852404148195e-235	-0.370229471275789	0.629	0.867	2.8123366633374e-231
REXO2	2.10644049788443e-235	-0.378872627270378	0.844	0.948	4.94276262828581e-231
RBM24	3.16096686872382e-235	-0.0968933983504839	0.007	0.151	7.41720875746045e-231
PBX3	4.80178560860474e-235	-0.193409142388221	0.112	0.369	1.1267389930591e-230
CCT8	5.29050009837645e-235	-0.389700598444722	0.83	0.938	1.24141584808403e-230
TSPO	9.92255002362075e-235	-0.338340804084412	0.966	0.981	2.32832636304261e-230
SEZ6L2	1.13701914930789e-234	0.392575599967904	0.762	0.613	2.66801543385097e-230
TLE5	1.76037622656089e-234	-0.372806988753025	0.841	0.943	4.13072281562512e-230
COL11A1	2.86674814379526e-234	-0.140107079570148	0.005	0.143	6.72682451941558e-230
CENPM	3.32652746895479e-234	-0.296615152495528	0.252	0.552	7.80569670590242e-230
NCAPH	4.0620255353662e-234	-0.229350625127116	0.117	0.371	9.53154291873678e-230
KCNIP1	4.78612445065582e-234	-0.0750259298356357	0	0.114	1.12306410234639e-229
MOB3B	6.4636070570537e-234	0.135563859379068	0.159	0.001	1.51668539593765e-229
MAST4	9.22838941522003e-234	0.148232278672393	0.187	0.01	2.16544157628138e-229
GPN3	1.18356349693881e-233	-0.308593829346818	0.389	0.676	2.77723174556692e-229
NLN	2.47009687446061e-233	-0.279664657713339	0.279	0.578	5.79608231592182e-229
PRPF8	3.17475417051151e-233	-0.382889702952745	0.63	0.851	7.44956066110527e-229
B4GALNT1	3.63470137334447e-233	-0.109551054345015	0.027	0.209	8.5288267725528e-229
ATP5MPL	4.73195909906757e-233	-0.369545421147409	0.837	0.938	1.11035420259621e-228
RPSA	5.1816523281496e-233	-0.30899521309345	0.984	0.991	1.2158747188003e-228
NDUFA11	8.92620929797372e-233	-0.356481492718676	0.922	0.968	2.09453501176953e-228
SSB	9.22777502676632e-233	-0.377413420887593	0.854	0.945	2.16529741003072e-228
NUCB2	1.03809199064215e-232	0.352140836042085	0.725	0.671	2.43588285604181e-228
ANXA11	1.30022167014018e-232	-0.361071216694605	0.703	0.895	3.05097014898393e-228
C17orf49	1.58268707276335e-232	-0.330898979421085	0.482	0.754	3.71377521623921e-228
RPL23A	2.13183843112829e-232	0.521705096926097	0.995	0.993	5.00235887864252e-228
RPS16	3.71045847158818e-232	-0.2768132830769	0.996	0.995	8.70659080358167e-228
AC025164.1	4.27779662489733e-232	0.44173096951741	0.295	0.066	1.00378497803216e-227
SNRPD1	8.44776387852856e-232	-0.412379959867319	0.873	0.948	1.98226779409673e-227
CDKN2AIP	2.21009912664614e-231	-0.210478318405287	0.113	0.368	5.18599760067516e-227
SMARCA1	2.41458951733552e-231	-0.209105584078411	0.165	0.443	5.66583430242781e-227
CUTA	3.74250002467284e-231	-0.386583881639266	0.838	0.947	8.78177630789482e-227
CLSTN3	5.41370535769095e-231	0.209382590912722	0.283	0.057	1.27032596218218e-226
PPIL4	6.37004980550809e-231	-0.29812245080879	0.382	0.677	1.49473218686247e-226
NECTIN2	9.69714376311773e-231	-0.110666685405552	0.027	0.206	2.27543478401558e-226
SLC2A5	1.03418678280406e-230	0.154412497904497	0.167	0.003	2.42671928584973e-226
TUBA1C	1.10013048833e-230	-0.543833470800038	0.861	0.937	2.58145619086635e-226
CNTNAP3B	1.1374789536049e-230	0.192108008078992	0.194	0.012	2.6690943646339e-226
RRM1	1.67698552483366e-230	-0.413220011156851	0.526	0.77	3.93504653402218e-226
AP006248.4	2.28575988898624e-230	0.245814227474752	0.265	0.044	5.36353557950621e-226
OLIG1	2.42837724654681e-230	0.152500685897625	0.157	0.001	5.6981872090221e-226
WASHC4	3.46285934557164e-230	-0.34299203346445	0.426	0.71	8.12559945438386e-226
FOXP1-IT1	1.04581730062298e-229	-0.100690814527547	0.006	0.144	2.45401029591183e-225
AC239799.2	2.1607160978742e-229	0.271432825804212	0.241	0.035	5.0701203236618e-225
AL627171.2	3.42340806493503e-229	-0.20958331769801	0.096	0.339	8.03302702437006e-225
NR4A1	9.20647484417054e-229	0.290364311444841	0.16	0.002	2.16029932218462e-224
TK1	9.71251704631714e-229	-0.288227140344123	0.39	0.695	2.27904212491832e-224
TMOD3	3.83932025496097e-228	-0.357192402092438	0.592	0.832	9.00896497826591e-224
SLC1A5	5.15456016417404e-228	-0.346480706155311	0.417	0.706	1.20951754252344e-223
NCAPD3	5.35127932886638e-228	-0.301302660406448	0.263	0.546	1.2556776945185e-223
HMGB1	6.19395156479885e-228	-0.472247410544876	0.983	0.99	1.45341073468005e-223
ZBTB16	1.23934317199739e-227	0.205732973897846	0.148	0	2.90811875309187e-223
CUEDC1	1.24886036225381e-227	-0.158715326579173	0.084	0.32	2.93045084002856e-223
RUVBL1	2.36154476091339e-227	-0.337569403918357	0.474	0.746	5.54136478148327e-223
PHACTR2	6.01123495638204e-227	-0.169650982219721	0.097	0.339	1.41053628251504e-222
PHYHIPL	6.56952265981914e-227	0.128576826337854	0.159	0.002	1.54153849212656e-222
PTPRA	9.99429497042774e-227	-0.29984578943083	0.362	0.654	2.34516131481087e-222
REEP3	2.22377190304887e-226	-0.305951220634529	0.404	0.688	5.21808077050417e-222
LINC02595	2.39690802200532e-226	-0.116341807736079	0.012	0.165	5.62434467363548e-222
MLKL	2.54344259506168e-226	-0.129580122559735	0.044	0.243	5.96818804931223e-222
RNF213	4.14515584106253e-226	-0.425136403385058	0.686	0.893	9.72660818105323e-222
CUL2	7.1138501171187e-226	-0.268203045105859	0.287	0.581	1.6692649299819e-221
ZFHX3	9.31505807568449e-226	-0.201092827236787	0.127	0.385	2.18577837745937e-221
TRIO	1.38928146775523e-225	-0.325922139826215	0.339	0.63	3.25994896408764e-221
CTNNA1	1.46879813629066e-225	-0.402623963541425	0.787	0.918	3.44653482680603e-221
KCTD4	1.77972902822988e-225	-0.0985922189339929	0.011	0.161	4.17613416474142e-221
GRM7	1.88544227391684e-225	0.137172615620396	0.166	0.004	4.42419029574588e-221
TRIM54	2.18349527450196e-225	0.289289918305261	0.324	0.101	5.12357166161885e-221
SGK1	3.40054654186658e-225	0.468917324723977	0.474	0.262	7.97938246048993e-221
APOBEC3C	4.50384638303723e-225	-0.351049049651972	0.487	0.761	1.05682755377969e-220
EIF2S3	5.50140567453227e-225	-0.396175877582074	0.85	0.953	1.290904841529e-220
CHKA	7.22144527943764e-225	-0.149507699262663	0.062	0.279	1.69451213482004e-220
SNHG5	1.31335461682737e-224	-0.351619206340576	0.987	0.984	3.08178660838543e-220
TAF6	1.45196038051749e-224	-0.298055755408943	0.406	0.694	3.40702503288429e-220
IFI44	1.4807362581952e-224	0.23824670684442	0.268	0.054	3.47454762985504e-220
ERC1	2.11355324585203e-224	-0.261752182443326	0.26	0.552	4.95945269139179e-220
FKBP10	2.22590574989783e-224	-0.140611113939715	0.303	0.571	5.22308784213525e-220
SMIM2-AS1	2.48874994823274e-224	0.184431368687773	0.193	0.014	5.83985175352813e-220
MEIS2	2.54857815974937e-224	-0.145655149610805	0.105	0.34	5.98023865185189e-220
OTUD3	2.77231310163012e-224	0.298222762298532	0.344	0.106	6.50523269297508e-220
CRYBG3	3.59642989403873e-224	-0.28237416195499	0.262	0.555	8.43902274636187e-220
BTBD10	3.82010679014794e-224	-0.217619244405789	0.186	0.465	8.96388058308215e-220
EIF5A	1.5142718715814e-223	-0.422143047839326	0.861	0.958	3.55323894666574e-219
SHFL	1.76581288138672e-223	0.333042736704564	0.514	0.295	4.14347992617393e-219
WFDC5	1.85222744045159e-223	0.298711476466989	0.161	0.003	4.34625168901966e-219
PSMB1	1.93732626908901e-223	-0.371621488912287	0.936	0.97	4.54593609041737e-219
CENPH	1.94741147882042e-223	-0.295149244224612	0.297	0.585	4.56960103505212e-219
BAIAP2L1	2.39625296926233e-223	-0.233677875204304	0.216	0.501	5.62280759237405e-219
CTBP2	2.4197638772201e-223	-0.294700902642566	0.447	0.738	5.67797593789697e-219
CAPZA1	3.57071280202115e-223	-0.369595547601098	0.686	0.879	8.37867758994264e-219
TRAPPC2L	3.9336259010663e-223	-0.379981421351133	0.733	0.904	9.23025317685207e-219
CITED4	4.15591187035412e-223	0.297776057968535	0.306	0.084	9.75184720378594e-219
MYBL1	5.35776422420306e-223	-0.160749401177931	0.061	0.274	1.25719937520925e-218
ANKRD13A	5.95995228424422e-223	0.314638355924617	0.467	0.236	1.39850280349791e-218
NBL1	6.24053874796253e-223	-0.172276565791148	0.13	0.388	1.46434241720941e-218
SYTL3	6.96344607134036e-223	-0.3101802589676	0.303	0.603	1.63397262064001e-218
ZDHHC4	8.50630103607556e-223	0.302473594037688	0.517	0.304	1.99600353811513e-218
COL27A1	9.29974674856879e-223	0.347196740677913	0.464	0.223	2.18218557455167e-218
KIF1BP	1.00245534492775e-222	-0.294430467223623	0.307	0.591	2.35226146687296e-218
PITPNM1	1.53731681784046e-222	-0.135781618441624	0.073	0.291	3.60731391306264e-218
MCM10	1.59790922047336e-222	-0.243665072090658	0.087	0.317	3.74949398584073e-218
BDH2	1.62406908272697e-222	0.293646268562873	0.461	0.214	3.81087810261883e-218
NMT1	2.40219866273722e-222	-0.328507293236678	0.5	0.765	5.63675916211289e-218
RHEB	2.53894711822746e-222	-0.393172796889493	0.827	0.938	5.95763941292074e-218
CLIC4	2.85546316685339e-222	0.377771411577821	0.701	0.622	6.70034432102147e-218
SPECC1	3.94223696256296e-222	-0.216255721697874	0.179	0.456	9.25045903265399e-218
TCEAL8	4.50930954810204e-222	0.344654975763636	0.758	0.709	1.05810948546214e-217
GSDMD	5.44161679868624e-222	0.33055859834353	0.678	0.557	1.27687538181173e-217
GPX8	6.27166224099223e-222	-0.335131350376354	0.42	0.701	1.47164554484883e-217
CD3EAP	9.7126557999011e-222	-0.260233586880759	0.231	0.515	2.27907468344679e-217
FDX2	1.09743951067525e-221	-0.251344594894973	0.269	0.56	2.57514181179946e-217
KLF10	1.62973927222365e-221	0.442810334488615	0.581	0.439	3.82418320227279e-217
PIN1	3.88776278220191e-221	-0.354831981259158	0.598	0.817	9.12263536843678e-217
COL18A1	4.15295133203846e-221	-0.306725124980454	0.437	0.726	9.74490030062825e-217
FLG	4.74432016664885e-221	-0.213961919269856	0.003	0.129	1.11325472710415e-216
SUGT1	1.11436658734591e-220	-0.370568412183624	0.715	0.887	2.61486119720717e-216
HMMR	1.23826021774622e-220	-0.565840418157733	0.212	0.486	2.90557760094151e-216
HIST2H2AC	1.46942015912762e-220	-0.528728851093419	0.366	0.641	3.44799440339296e-216
COX20	2.67902585558826e-220	-0.372140352272425	0.894	0.955	6.28633417013784e-216
WBP11	2.93624116092737e-220	-0.348307856622447	0.54	0.782	6.88988988411608e-216
TMEM14C	4.39479454438557e-220	-0.351746770568351	0.885	0.952	1.03123853984007e-215
AJUBA	4.52269049109067e-220	-0.194471642112058	0.15	0.415	1.06124932373442e-215
TCEA3	1.14894588845918e-219	0.37219434567724	0.671	0.445	2.69600152726946e-215
MT1X	1.82994562393281e-219	-0.886209423786596	0.454	0.717	4.29396740655834e-215
PSG1	1.90106018726773e-219	-0.0949337787613085	0	0.107	4.46083772942373e-215
AC044849.1	7.07697088145529e-219	0.192656701182552	0.19	0.013	1.66061121733348e-214
LY6E	1.0200291671694e-218	0.441381107941759	0.779	0.766	2.393498440763e-214
MZT2B	1.03339900538823e-218	-0.287741684864184	0.987	0.985	2.42487076614348e-214
SEC31A	1.36450985631245e-218	-0.356915204669774	0.636	0.856	3.20182237783717e-214
KIF4A	1.59271012479212e-218	-0.303427140120079	0.155	0.416	3.7372943078247e-214
RAB8A	2.75852142553162e-218	-0.334939679730414	0.489	0.749	6.47287052500995e-214
GLYATL1	3.07759615155099e-218	0.171706625042641	0.187	0.013	7.2215793696144e-214
ZC3H15	5.15180949877819e-218	-0.361851347008344	0.816	0.93	1.2088720988883e-213
AP006621.3	5.17939527016631e-218	-0.217961381946043	0.16	0.426	1.21534510014453e-213
MARCH3	6.62213929077201e-218	-0.113863763545231	0.023	0.191	1.55388498457965e-213
DBN1	8.23510841965254e-218	-0.326987149673719	0.449	0.724	1.93236819067147e-213
SPC24	1.09701131504301e-217	-0.17656787506184	0.083	0.311	2.57413705074842e-213
LSM7	1.79805114575165e-217	-0.361090165682419	0.891	0.958	4.21912701350625e-213
FBXO22	2.14685759063531e-217	-0.330084550117757	0.461	0.734	5.03760133642576e-213
RHOT1	9.52301902301865e-217	-0.246996416763902	0.241	0.524	2.23457641375133e-212
GADD45GIP1	1.16045010452552e-216	-0.355960972975677	0.903	0.958	2.72299617026913e-212
TRIM16	1.24562789294217e-216	-0.351303515404699	0.405	0.689	2.92286585078881e-212
METTL2B	1.53082942144533e-216	-0.282369747386271	0.335	0.625	3.59209123742147e-212
UBAP2L	1.85436943814399e-216	-0.352821173370542	0.597	0.833	4.35127788660487e-212
TSPAN1	2.01325654381945e-216	0.257920307640102	0.243	0.044	4.72410648007235e-212
ERP29	2.13469763316219e-216	-0.359877293411451	0.779	0.915	5.00906799621507e-212
IGF1R	2.68840155737269e-216	-0.184292423693688	0.136	0.39	6.30833425437503e-212
MTMR11	2.82752115376575e-216	0.206062387552349	0.239	0.036	6.63477838731134e-212
STX11	3.33914924876124e-216	-0.0842852453292313	0.004	0.13	7.83531371221826e-212
PTPN14	1.02900612629602e-215	-0.367795116184821	0.532	0.792	2.41456287535361e-211
AP3B1	2.49403825512535e-215	-0.288637432306047	0.357	0.644	5.85226076565162e-211
PTTG1IP	3.68004811176814e-215	-0.401516049018209	0.737	0.885	8.63523289426394e-211
MRPL11	3.85441150643057e-215	-0.361949937985386	0.828	0.945	9.04437659983934e-211
PAM	4.54551222121855e-215	-0.348447078494844	0.595	0.83	1.06660444270893e-210
DECR1	5.05313629783697e-215	0.318586830844524	0.727	0.641	1.18571843228745e-210
CENPK	7.45102355602683e-215	-0.300692351647248	0.257	0.536	1.7483826774217e-210
USP13	9.69951881929525e-215	-0.201991018832862	0.145	0.403	2.27599209094763e-210
ATP2B1	1.08263373401753e-214	-0.260403713172531	0.268	0.553	2.54040005687214e-210
NFIL3	1.13120269112691e-214	0.398517189254427	0.621	0.467	2.6543671147293e-210
PSMA2	1.37505598914905e-214	-0.358075925126913	0.934	0.972	3.22656887853824e-210
PIM3	1.63335265891984e-214	0.38899674549108	0.636	0.504	3.83266201415539e-210
LINC00462	2.9952827609598e-214	0.13339534714737	0.146	0.001	7.02843099859218e-210
POLR3G	3.71374096587995e-214	-0.168452984211566	0.079	0.301	8.7142931764373e-210
PRICKLE2	5.18314526131875e-214	-0.0979963110582475	0.022	0.182	1.21622503556844e-209
GTF3C6	7.14652636343845e-214	-0.361812660388158	0.915	0.965	1.67693241118083e-209
ANKRD11	8.8496717063462e-214	-0.387656944917598	0.721	0.909	2.07657546589414e-209
NREP	1.65723156280109e-213	0.410486513023916	0.479	0.238	3.88869386211277e-209
SLC4A7	1.93958946392071e-213	0.343396459814408	0.445	0.217	4.55124667708995e-209
CLTB	2.62431875526615e-213	-0.361920997229065	0.649	0.829	6.15796395923201e-209
CENPN	2.69986190656426e-213	-0.2757490568021	0.294	0.583	6.33522596375303e-209
RETREG1	2.9039014586972e-213	0.424114685217329	0.474	0.25	6.81400477283298e-209
APLN	2.95666508896789e-213	0.27024630447105	0.378	0.14	6.93781463126315e-209
RPL37	3.41657748741833e-213	-0.279165713124552	0.996	0.995	8.0169990742271e-209
PSMC3	4.39707604110118e-213	-0.37956665292991	0.681	0.86	1.03177389304439e-208
TMED5	6.45288474038244e-213	0.322928583150973	0.738	0.677	1.51416940433074e-208
MRPL3	6.54323555551312e-213	-0.365414979153707	0.711	0.885	1.53537022310115e-208
KPNA4	7.17563946024828e-213	-0.33618466791154	0.513	0.774	1.68376379934726e-208
TWISTNB	1.07281696386735e-212	-0.366222742444824	0.487	0.738	2.51736500571473e-208
DNAJC9	1.50426356087292e-212	-0.355945344606192	0.411	0.67	3.52975444558831e-208
PARPBP	1.85338436795887e-212	-0.228000742935904	0.153	0.404	4.34896641941548e-208
COBL	1.88443899687561e-212	0.160456727574902	0.222	0.028	4.42183610616861e-208
LIMK1	2.79769475150929e-212	-0.242283930412066	0.242	0.522	6.56479073441654e-208
CMTM3	3.20766773422317e-212	-0.140168164551441	0.074	0.288	7.52679233835466e-208
SLC22A18	5.11590909696012e-212	0.350323858189747	0.554	0.407	1.20044806960169e-207
ANAPC11	5.57889073264682e-212	-0.36172818012065	0.837	0.94	1.30908671041558e-207
C12orf65	5.61064834342047e-212	-0.279581019372289	0.381	0.669	1.31653863378361e-207
SVIP	1.01817301815698e-211	0.274526173184578	0.41	0.184	2.38914298710536e-207
GPR35	1.61582179570166e-211	0.177886719896508	0.243	0.04	3.79152584361394e-207
IPO9	2.01995430153711e-211	-0.358869474996913	0.561	0.8	4.73982276855684e-207
TMEM255B	3.18286780815207e-211	-0.0730374302462951	0.005	0.131	7.46859931182884e-207
WDFY1	4.16709835011796e-211	-0.26193101746865	0.299	0.587	9.7780962785518e-207
HMGN2	5.79356280424429e-211	-0.434468899991124	0.82	0.938	1.35945951201592e-206
LAMTOR4	7.40353436723156e-211	-0.339450474847031	0.912	0.964	1.73723933927089e-206
ONECUT2	7.90495533139472e-211	0.281945017699327	0.306	0.088	1.85489776851177e-206
ACSM5	1.06151652559794e-210	0.149528015612459	0.169	0.008	2.49084852731557e-206
VAMP2	1.7529436498052e-210	0.315363871627309	0.573	0.368	4.11328227426789e-206
ITGB6	2.06096968065175e-210	-0.098354173308931	0.017	0.167	4.83606535564933e-206
RFC3	2.06212322570532e-210	-0.283428114968027	0.226	0.491	4.83877214911754e-206
STAT3	2.82612460346801e-210	0.404960421643796	0.729	0.619	6.63150138203769e-206
POGLUT3	4.04154629579728e-210	0.227237730700821	0.336	0.11	9.48348838308832e-206
CPSF3	7.94941548909822e-210	-0.260759425824106	0.297	0.58	1.8653303445169e-205
RBM28	1.31742121424015e-209	-0.34573800672497	0.565	0.809	3.09132887921452e-205
DOCK10	1.7323850182647e-209	-0.1180480540527	0.031	0.205	4.06504144535812e-205
OSBPL9	3.79330156019156e-209	-0.298689827714078	0.463	0.736	8.9009821109895e-205
MAN2A1	4.97176557749509e-209	-0.306166091293245	0.411	0.69	1.16662479275922e-204
POLR2F	5.16931830273425e-209	-0.347844489795157	0.736	0.891	1.21298053973659e-204
ARPC1A	8.02517197774867e-209	-0.351144504754247	0.874	0.957	1.88310660457872e-204
BLM	1.184746589142e-208	-0.186722104666699	0.099	0.329	2.78000787142171e-204
MCM3	1.55658339101964e-208	-0.465924712616906	0.468	0.725	3.65252292702758e-204
LEO1	3.03518929129787e-208	-0.271052176702472	0.312	0.596	7.12207167203046e-204
PDZK1IP1	3.96328670799951e-208	-0.437233269769654	0.851	0.963	9.29985226032084e-204
DNTTIP2	6.04615726975261e-208	-0.338991970460641	0.546	0.784	1.41873080334745e-203
BTBD7	6.24847967546917e-208	-0.308326339316297	0.378	0.662	1.46620575584884e-203
ECI2	6.58491635212305e-208	-0.345541560874666	0.582	0.813	1.54515062202567e-203
RRP1B	8.9630446834426e-208	-0.28575734121907	0.346	0.626	2.10317843496981e-203
KDM6B	9.21541315172034e-208	0.300803976739911	0.36	0.135	2.16239669605118e-203
COA6	1.3857346469692e-207	-0.355206746098775	0.768	0.907	3.25162634911322e-203
SLC25A1	1.51963675757331e-207	0.381202910824132	0.893	0.874	3.56582765164577e-203
AC007952.4	2.31305307704283e-207	0.306443050900396	0.314	0.093	5.42757904528099e-203
LDHA	2.91605985605296e-207	-0.330642442884542	0.996	0.997	6.84253445222826e-203
RAB5C	3.47340445083891e-207	-0.341441790258299	0.703	0.882	8.15034354389349e-203
MFAP1	5.21399322608734e-207	-0.295875351606241	0.489	0.756	1.22346351050139e-202
LLPH	5.3218286442203e-207	-0.323670183285831	0.569	0.803	1.24876709136629e-202
PHLDA3	6.16174887013672e-207	-0.412837826841605	0.632	0.837	1.44585437237758e-202
TMBIM4	6.8522160983388e-207	0.328510597833314	0.856	0.856	1.6078725074752e-202
NT5DC3	1.03743650147411e-206	0.27660475167726	0.388	0.16	2.43434475070899e-202
BCL7C	1.55265373953191e-206	-0.35247670756456	0.7	0.874	3.64330199981163e-202
ESCO2	3.05607580028072e-206	-0.269542983311981	0.137	0.381	7.1710818653587e-202
REG3G	3.82885879280371e-206	0.219601333304212	0.14	0.001	8.98441715731392e-202
NDUFC2	4.17055923546096e-206	-0.33629983420861	0.928	0.966	9.78621724600914e-202
NT5C3A	5.08180696303673e-206	0.357348464292846	0.71	0.642	1.19244600387657e-201
UBAP2	1.04943403834614e-205	-0.248973743005478	0.281	0.564	2.46249697097921e-201
IFITM10	1.15490224398604e-205	-0.127064128648521	0.013	0.157	2.70997811551324e-201
NDUFA12	1.70785665350778e-205	-0.359759090147941	0.832	0.936	4.007485637456e-201
CRNKL1	1.93332216390452e-205	-0.251432441702636	0.318	0.602	4.53654045760196e-201
SLC25A3	2.87905731958467e-205	-0.318549141018167	0.962	0.981	6.75570800040543e-201
IL18	3.17064383416379e-205	0.136513156336087	0.166	0.008	7.43991575686534e-201
EIF3I	4.07976229430488e-205	-0.343163108889947	0.675	0.855	9.5731622235864e-201
DCTPP1	5.73207223178633e-205	-0.366804679397503	0.647	0.856	1.34503074918866e-200
SLC39A14	8.93388509175469e-205	0.397173981643309	0.68	0.619	2.09633613678024e-200
TMED9	1.02908700209752e-204	-0.364296439571696	0.88	0.951	2.41475265042182e-200
TMEM139	1.42838792379862e-204	-0.175509825329008	0.117	0.355	3.35171226319346e-200
VSIG10	1.43942313930243e-204	-0.158139256227399	0.092	0.317	3.37760639637316e-200
CAPZB	2.3993907398095e-204	-0.324365993101151	0.607	0.824	5.63017037096299e-200
FBXO5	2.54576333322851e-204	-0.316611622751939	0.205	0.467	5.9736336614207e-200
UBA52	2.81498780085152e-204	-0.252511866229729	0.991	0.989	6.60536887469808e-200
NIT2	3.44506575885387e-204	0.360628140342035	0.913	0.93	8.0838468031506e-200
AC002454.1	3.50219324167966e-204	-0.0821749674926751	0.008	0.139	8.21789644160132e-200
GINS2	4.44214301188287e-204	-0.309420771388949	0.247	0.523	1.04234885773832e-199
HNRNPM	5.01577900006805e-204	-0.389630398038938	0.791	0.928	1.17695254236597e-199
ERBIN	5.24809160793949e-204	-0.314119318101626	0.403	0.679	1.231464695803e-199
SNU13	6.64221214868102e-204	-0.35733294061648	0.88	0.948	1.558595080688e-199
HPS4	9.37510057545414e-204	0.375968888844188	0.558	0.359	2.19986735003032e-199
DCTN1	1.06641686098488e-203	-0.273269811095465	0.363	0.64	2.50234716430101e-199
FADS3	1.09728772734129e-203	-0.29455899649027	0.366	0.651	2.57478565220633e-199
MXI1	1.25427289655229e-203	0.392307634829752	0.652	0.473	2.94315135175995e-199
KCTD3	1.67174728742405e-203	0.358131080738865	0.697	0.588	3.92275500994052e-199
MYC	1.67600269892862e-203	0.512179929646987	0.657	0.539	3.93274033303601e-199
SH3BP2	1.96784243162924e-203	0.322086057310732	0.558	0.324	4.61754226581801e-199
SORCS2	2.33447580651182e-203	0.157928687664455	0.2	0.021	5.47784747997998e-199
HJURP	2.66417230245426e-203	-0.335034801618146	0.124	0.362	6.25148030770893e-199
NIN	3.17479066202179e-203	-0.210450367525993	0.165	0.423	7.44964628843413e-199
TBRG1	3.34801669406242e-203	-0.24469754786484	0.34	0.626	7.85612117261747e-199
PPFIA1	5.36235767425084e-203	-0.268491396340207	0.312	0.593	1.25827722826296e-198
LIMK2	5.52016620118766e-203	-0.202230749472749	0.195	0.463	1.29530699910869e-198
PTPN13	6.91695856974292e-203	-0.21764505781908	0.152	0.405	1.62306432839018e-198
MRPL40	7.04532247398216e-203	-0.334245258291549	0.762	0.912	1.65318491851991e-198
SEC61G	8.37821524521991e-203	-0.325482232886317	0.985	0.987	1.96594820729085e-198
UBE2T	9.34661120653232e-203	-0.386751489002156	0.315	0.586	2.19318231961281e-198
GLIPR1	9.44222196628241e-203	-0.220823279295588	0.176	0.437	2.21561738438817e-198
LINC00887	1.65675568212209e-202	0.145990508831796	0.157	0.005	3.88757720809948e-198
UCHL1	2.40530198134741e-202	-0.439284417734164	0.704	0.894	5.64404109923169e-198
ZBED2	3.19658921975735e-202	-0.101359814446412	0.006	0.132	7.50079660416062e-198
S1PR1	4.53722043095893e-202	0.242147667646517	0.283	0.07	1.06465877412451e-197
COL4A2	5.18496002535631e-202	-0.348141526968223	0.679	0.883	1.21665086994986e-197
QPCT	1.13582980231726e-201	0.176335625350748	0.176	0.013	2.66522463113744e-197
ROCK1	1.34304244280815e-201	-0.342074932558603	0.634	0.854	3.15144909204932e-197
CALR	1.49230738901057e-201	-0.402165942996962	0.956	0.984	3.5016992883133e-197
SH3KBP1	2.41824380270072e-201	-0.133020173179498	0.063	0.265	5.67440908303725e-197
EZR	3.40274474116972e-201	0.383010934485931	0.879	0.854	7.98454053515474e-197
HIST1H1D	4.09110194293436e-201	-0.712372553505416	0.432	0.669	9.59977070909548e-197
GDI2	4.93199631674687e-201	-0.361891480770013	0.776	0.912	1.15729293572465e-196
STK19	6.83193732654694e-201	0.295084617962167	0.408	0.186	1.60311409367424e-196
UBE2Q1	1.75279583344672e-200	-0.321368560470638	0.575	0.798	4.11293542318273e-196
PGD	2.39420798264373e-200	-0.169063695633295	0.104	0.332	5.61800903127351e-196
TRIAP1	3.15211685696966e-200	-0.277143489063364	0.371	0.641	7.39644220487932e-196
RGS20	5.25968508390661e-200	-0.15988950516842	0.115	0.35	1.23418510493869e-195
PUM3	6.41623444206013e-200	-0.29770078118309	0.369	0.638	1.50556941182941e-195
YARS	6.61997977367885e-200	-0.228626806523593	0.228	0.499	1.55337825389374e-195
DNALI1	7.13660841469138e-200	0.12690278221224	0.161	0.007	1.67460516450733e-195
ATG5	7.51642811405047e-200	-0.261702015162142	0.336	0.616	1.76372985696194e-195
SNORC	8.60536891841813e-200	0.348520158616645	0.414	0.196	2.01924981670681e-195
ROMO1	1.1503902225925e-199	-0.35838552049156	0.811	0.929	2.6993906573133e-195
AC016831.5	1.18650204236887e-199	0.374597974868431	0.416	0.199	2.78412704241856e-195
DTD1	1.4609150260495e-199	-0.307888867388397	0.538	0.793	3.42803710862514e-195
AMIGO1	2.29219841437352e-199	0.120563645065837	0.158	0.007	5.37864357932746e-195
WDR36	2.93000148743977e-199	-0.285539156001728	0.385	0.663	6.87524849027742e-195
SLC39A5	2.96076675783174e-199	0.120334408439543	0.145	0.003	6.94743919725218e-195
KIF11	3.05507335260449e-199	-0.373489581590149	0.217	0.469	7.16872962188643e-195
RNF128	5.80955068315421e-199	0.271748262773157	0.44	0.209	1.36321106780214e-194
NFE2L2	1.60112926985803e-198	-0.371311095575266	0.795	0.929	3.75704983172186e-194
RHOQ	2.73049662020277e-198	-0.320667598392727	0.555	0.803	6.40711031930579e-194
MRPS5	2.95384140285398e-198	-0.341441631597288	0.621	0.83	6.93118885179687e-194
TMEM147	3.39395888852167e-198	-0.347213956542412	0.832	0.932	7.96392453191609e-194
DDX52	3.47697689052453e-198	-0.318921659728358	0.491	0.747	8.15872627361581e-194
CCL20	4.7582078994347e-198	1.59979070988952	0.553	0.4	1.11651348360235e-193
DLGAP5	5.11761531264196e-198	-0.313809005363751	0.116	0.345	1.20084843311144e-193
SPDL1	8.7912245943161e-198	-0.294864785379724	0.256	0.523	2.06286085105627e-193
MTFP1	1.41186836998342e-197	0.336491775534589	0.632	0.504	3.31294913016609e-193
NUF2	1.49776539331374e-197	-0.344181713869705	0.172	0.419	3.51450649541068e-193
TPP2	2.91919883131264e-197	-0.281128771975122	0.384	0.664	6.8499000576751e-193
GLUL	4.54605768307407e-197	0.360359759566563	0.488	0.27	1.06673243533333e-192
TOMM6	5.636102631713e-197	-0.335988319521594	0.904	0.961	1.32251148253146e-192
MAML2	6.69770172256838e-197	0.403367781461532	0.657	0.488	1.57161570920067e-192
DDX27	8.65837002036199e-197	-0.319379410449533	0.562	0.799	2.03168652527794e-192
F10	9.26644333611199e-197	0.282079984252905	0.352	0.124	2.17437092881868e-192
FTX	1.06742793811012e-196	0.46602541986684	0.646	0.449	2.5047196567754e-192
WFIKKN1	1.32588190774054e-196	0.17342503584363	0.198	0.023	3.11118189651318e-192
KRCC1	1.41203068683046e-196	-0.284349872219049	0.416	0.69	3.31333000664767e-192
SLC7A6	1.47222091708923e-196	-0.132712102584689	0.046	0.229	3.45456638194987e-192
AIDA	1.56730534108079e-196	-0.344950863129788	0.663	0.857	3.67768198284607e-192
KIF14	3.31135976006528e-196	-0.316273043152294	0.124	0.355	7.77010567699317e-192
PSD4	4.02817376063801e-196	0.166508542552921	0.231	0.039	9.45210972933708e-192
CAPRIN1	4.64899438948172e-196	-0.358951132407719	0.665	0.863	1.09088653349189e-191
CASK	4.66831877004661e-196	-0.227730230013515	0.246	0.516	1.09542099939144e-191
ACSL3	5.34840482019948e-196	-0.229699114735375	0.228	0.497	1.25500319105981e-191
FAM111B	8.4175229622628e-196	-0.2945121031497	0.115	0.339	1.97517176309497e-191
GPR161	1.70971315227921e-195	-0.115384451067574	0.039	0.213	4.01184191182316e-191
SGTB	1.98560089866455e-195	-0.109761821509954	0.04	0.215	4.65921250871636e-191
CCDC80	3.13116752219109e-195	-0.193431989649086	0.144	0.386	7.34728459082139e-191
BAAT	3.15788295805706e-195	-0.0706954087017681	0.003	0.116	7.40997236108088e-191
MID1	7.48260757557337e-195	0.228322734216017	0.283	0.082	1.75579386760829e-190
ZCCHC9	8.9820517804868e-195	-0.252387653773041	0.325	0.602	2.10763845029123e-190
LACTB	1.08142122658653e-194	-0.242535025494058	0.24	0.508	2.53755490818529e-190
ILF2	2.48430803558733e-194	-0.406281364666804	0.794	0.921	5.82942880550568e-190
CKAP5	5.09231347460933e-194	-0.335440562807392	0.411	0.671	1.19491135681708e-189
SEPTIN10	5.10224841938438e-194	-0.29676306890069	0.428	0.694	1.19724259160854e-189
DYNC1LI2	5.36746013938217e-194	-0.333129939721281	0.597	0.82	1.25947452170603e-189
CXCL6	1.45146207502948e-193	-0.213473712568229	0.012	0.148	3.40585575905667e-189
HDGFL3	5.12904375684983e-193	-0.0651264822949291	0.003	0.112	1.20353011754481e-188
HOOK3	5.13695972564758e-193	-0.293371341702262	0.452	0.719	1.2053875996232e-188
GNB4	6.18082581128902e-193	-0.179892178676579	0.17	0.423	1.45033077661897e-188
CYP1B1	1.88343197424818e-192	0.94818550947121	0.543	0.41	4.41947312757336e-188
ERN1	2.57764963616902e-192	0.247512020448743	0.322	0.102	6.0484548712706e-188
CDCA2	3.42553582138773e-192	0.412819352812481	0.665	0.459	8.0380198048863e-188
UBAP1	3.65443198961123e-192	-0.15235395195508	0.105	0.329	8.57512466362275e-188
OGT	6.66448725118782e-192	0.339029123283621	0.589	0.401	1.56382193349122e-187
PLCB1	6.68899683085479e-192	0.170577411621788	0.2	0.025	1.56957310636008e-187
GALNT11	6.99907600058261e-192	0.369705214608965	0.579	0.474	1.64233318353671e-187
NDUFA4	1.5809837284122e-191	-0.306643651392886	0.975	0.987	3.70977831871923e-187
TMEM9	2.18586721217754e-191	-0.338362175556247	0.724	0.882	5.1291374133746e-187
PCYOX1	4.98341667303449e-191	-0.284360456623698	0.43	0.699	1.16935872232754e-186
ORC6	9.33180235767319e-191	-0.303884242201389	0.275	0.546	2.18970742322801e-186
AC097634.1	9.52910696362331e-191	-0.074326852108716	0.002	0.103	2.23600494901421e-186
ADK	1.27928570853135e-190	-0.217589835992673	0.218	0.478	3.0018439150688e-186
MTHFD1	1.60071516535472e-190	-0.251206435379402	0.292	0.56	3.75607813550486e-186
B9D1	2.032905290731e-190	0.281719160810836	0.511	0.322	4.77021226470029e-186
P3H2	2.20408468450688e-190	0.284540095939378	0.4	0.195	5.1718847121954e-186
SLC7A11	2.52265651525997e-190	-0.18625905602601	0.082	0.29	5.91941351305752e-186
KPNA2	2.68636663263075e-190	-0.522087576759184	0.403	0.635	6.30355930346805e-186
UBD	3.48110437712874e-190	0.126627436562347	0.154	0.007	8.1684114209326e-186
RIPOR1	6.02017655794175e-190	-0.226757616446453	0.267	0.538	1.41263442932103e-185
PDK1	1.3240408586475e-189	0.321921006654949	0.606	0.412	3.10686187481637e-185
LINC02615	1.8827314333129e-189	-0.123780140281263	0.035	0.199	4.41782930826871e-185
DEPDC1	6.24576672523751e-189	-0.322994302805739	0.162	0.407	1.46556916207698e-184
TMEM63A	7.77259986310878e-189	0.345246795317987	0.504	0.313	1.82384055787848e-184
MT-ND3	8.10680773199452e-189	0.533930097695185	0.997	0.997	1.90226243431251e-184
PFDN1	8.60036338730089e-189	-0.330096653945803	0.638	0.827	2.01807526883015e-184
SELENOM	1.33552932486446e-188	0.452136584196053	0.95	0.942	3.13381956079446e-184
MMP15	1.48575570371512e-188	-0.0751539538337638	0.009	0.133	3.48632575876754e-184
TFPI2	1.521304130361e-188	-0.207200288819523	0.103	0.324	3.5697401418921e-184
CARM1	1.63910249306084e-188	-0.244393587648647	0.319	0.589	3.84615399996727e-184
PSME1	2.24014898969078e-188	-0.352269981971804	0.764	0.916	5.25650960430941e-184
SEC62	2.3997727450914e-188	-0.331784866966764	0.833	0.934	5.63106674635698e-184
SYNGR2	3.02545760626022e-188	0.311138454702993	0.661	0.575	7.09923627308961e-184
NUDT2	3.71146909188934e-188	-0.138933012592554	0.113	0.338	8.70896222411834e-184
HTATIP2	2.02885152008409e-187	-0.332990876259996	0.686	0.884	4.76070009187731e-183
LSM4	2.84508257522969e-187	-0.356931160167632	0.768	0.916	6.67598626277647e-183
C4orf3	3.41561902870261e-187	0.340383055259023	0.874	0.852	8.01475005085069e-183
RBMS3	3.66196937248301e-187	-0.0942031160609777	0.027	0.178	8.59281113253137e-183
BUB1B	3.75381245972247e-187	-0.271333637514084	0.144	0.376	8.80832093673878e-183
DOCK1	3.9913454340631e-187	-0.189275908949199	0.211	0.471	9.36569206102907e-183
HS6ST1	8.55048886992895e-187	0.251260960929794	0.313	0.104	2.00637221332883e-182
ERCC6L	8.8118560594178e-187	-0.12207740158308	0.039	0.209	2.06770202434239e-182
FZD3	8.98561831605199e-187	0.174926159312939	0.217	0.036	2.1084753378616e-182
TMEM159	1.04623976465243e-186	-0.151053653986313	0.116	0.34	2.45500160775694e-182
ACTL6A	1.22842072871776e-186	-0.282477181656275	0.422	0.685	2.88248923993622e-182
CDH11	1.2397629683166e-186	0.168674346778581	0.196	0.025	2.9091038051549e-182
PHYKPL	1.3156731544742e-186	0.335585184061298	0.62	0.441	3.08722705697371e-182
NDUFS8	2.05961411905505e-186	-0.349972603581925	0.81	0.926	4.83288453036268e-182
CHCHD10	2.91930391886512e-186	0.441922265458858	0.518	0.336	6.850146645617e-182
HOXA10	3.61792775074138e-186	0.127054892316396	0.165	0.013	8.48946746711464e-182
NRBP1	3.73417767487898e-186	-0.300666060498027	0.523	0.765	8.76224791410352e-182
NEDD4L	4.7613592094403e-186	0.330733476216151	0.638	0.482	1.11725293849517e-181
TTK	4.87313436728309e-186	-0.27805155210297	0.159	0.397	1.14348097928298e-181
WWC2	6.55807429154771e-186	-0.201208147114085	0.173	0.422	1.53885213251167e-181
FBXO25	7.52893353375745e-186	0.41577279213065	0.517	0.402	1.76666425369619e-181
CPSF2	8.98269835268453e-186	-0.207770952181605	0.21	0.467	2.10779016845743e-181
FANCI	9.12408467273837e-186	-0.284283880582922	0.248	0.506	2.14096646845806e-181
DUSP10	9.44635718446878e-186	-0.155342482994202	0.152	0.386	2.2165877133356e-181
PRR7	9.57960386634413e-186	0.308411361623481	0.629	0.519	2.24785404723765e-181
MYO5A	9.96181410830997e-186	-0.1319875382847	0.058	0.245	2.33753968051493e-181
NCAPG	1.03502607114157e-185	-0.244405156227362	0.139	0.371	2.4286886759337e-181
ARG2	1.38576421372115e-185	0.210823313057225	0.157	0.01	3.25169572749669e-181
CFL2	1.736996660048e-185	-0.204458314496377	0.215	0.475	4.07586266280264e-181
EMP2	1.74035791373823e-185	-0.198225164694163	0.134	0.367	4.08374984458675e-181
UTP18	1.79561638016525e-185	-0.275729116119893	0.39	0.65	4.21341383605777e-181
PHKA2	2.08358819023952e-185	0.293202178939689	0.539	0.329	4.88913968839704e-181
HEBP2	2.15470230916823e-185	-0.330755399956945	0.866	0.945	5.05600896846326e-181
PPP1R16A	4.31706870875841e-185	0.311229215364644	0.463	0.292	1.01300017251016e-180
MAGOHB	1.87399761478725e-184	-0.33945315166142	0.606	0.816	4.39733540309829e-180
CPEB1	1.91159067453307e-184	-0.155526919630143	0.103	0.321	4.48554751779185e-180
PDZK1	2.5210192573439e-184	-0.298172516417895	0.487	0.753	5.91557168735745e-180
SLC39A1	2.69432519190628e-184	-0.325664252581971	0.722	0.893	6.32223406280808e-180
TGS1	5.50642607914455e-184	-0.272009776616806	0.411	0.676	1.29208287947127e-179
PHC2	6.53148219014149e-184	0.256503386285097	0.421	0.22	1.5326122959167e-179
PDCD11	7.43198418195718e-184	-0.288501693667976	0.395	0.66	1.74391508829625e-179
RABEP1	8.47607770953321e-184	-0.27815743589968	0.429	0.69	1.98891163454197e-179
FABP6	9.3316389500288e-184	0.39139956676717	0.785	0.701	2.18966907962426e-179
UBE2C	9.44372806922198e-184	-0.507318241548394	0.269	0.534	2.21597079144294e-179
ZC3H18	1.10093243993493e-183	-0.252362331693604	0.344	0.615	2.58333797030731e-179
RPL39	1.69473544407324e-183	-0.241477345919947	0.996	0.996	3.97669671951785e-179
SLC9A9	1.90937958470304e-183	0.116919263801658	0.146	0.006	4.48035919550569e-179
AC027601.6	2.0917507243498e-183	-0.118575548455072	0.045	0.215	4.90829307468681e-179
ICAM1	3.33679684617891e-183	0.4374686136329	0.56	0.439	7.82979379955881e-179
TAF9	3.48057511634494e-183	-0.311208090928949	0.558	0.785	8.1671695105034e-179
RPL21	3.90354840476959e-183	-0.261044321834194	0.993	0.993	9.15967633179184e-179
HNF1A	4.32359731280705e-183	0.117783352950403	0.164	0.012	1.01453210945017e-178
LRPPRC	4.84695559758431e-183	-0.345188136591714	0.649	0.85	1.13733813097316e-178
MCM7	5.72693148072505e-183	-0.439014004715302	0.511	0.737	1.34382447195213e-178
VDAC3	6.45771650927862e-183	-0.33610140729462	0.757	0.913	1.51530317890223e-178
ACBD3	7.11120081994194e-183	-0.346982478479476	0.707	0.888	1.66864327239938e-178
SLC35F3	8.9969883115647e-183	-0.0775552893535483	0.011	0.138	2.11114330730866e-178
ZNHIT1	9.21358616227194e-183	-0.333420054323632	0.847	0.933	2.16196799297711e-178
IMMT	1.11515063233765e-182	-0.324783142582198	0.65	0.85	2.61670095878029e-178
TCOF1	1.45515223598191e-182	-0.343649234114634	0.514	0.755	3.41451472173156e-178
KNOP1	1.48478516331726e-182	-0.296469838572855	0.491	0.745	3.48404838572396e-178
MRPL34	1.57394381756515e-182	-0.293019964037623	0.493	0.739	3.69325916791661e-178
AKR7A2	1.68433544912635e-182	-0.309736463613909	0.55	0.778	3.95229313137498e-178
TSPAN2	2.12782547981382e-182	-0.228825076040836	0.231	0.491	4.99294248838313e-178
MRPL19	3.35566166914712e-182	-0.312467162989725	0.579	0.808	7.87406010665372e-178
PPP1R13L	5.77377527744222e-182	-0.141500244710202	0.102	0.313	1.35481636885182e-177
AMD1	7.33808318010269e-182	0.360471753785518	0.751	0.726	1.7218812182111e-177
EIF6	8.31220163589937e-182	-0.396206921327042	0.838	0.929	1.95045811386379e-177
NXPE3	1.17319035723404e-181	-0.146809630510221	0.109	0.327	2.75289117324967e-177
KCNAB2	1.5009927001194e-181	-0.10278497904196	0.034	0.195	3.52207937083017e-177
METTL7B	1.53242347511813e-181	0.255200560448413	0.372	0.162	3.59583168436469e-177
GOLT1A	1.74534252838807e-181	0.14747821945517	0.202	0.03	4.09544624286261e-177
TERF1	2.40857062098279e-181	-0.290261894029585	0.452	0.705	5.65171096213611e-177
CRCP	2.72422213137953e-181	-0.284609238856429	0.484	0.735	6.39238723128207e-177
NEB	3.08740227342785e-181	0.134800640437247	0.147	0.007	7.24458943459845e-177
PDP1	3.29597704192372e-181	-0.103576455659881	0.035	0.196	7.73401012887402e-177
NETO2	3.66263578305484e-181	-0.230467111275207	0.429	0.701	8.59437486493819e-177
SMARCC2	4.81042341729077e-181	-0.294560031130509	0.549	0.785	1.12876585486728e-176
RBM3	5.50498901073851e-181	0.328744664687612	0.949	0.945	1.29174567136979e-176
GOT2	8.9213575851127e-181	-0.284764982974301	0.464	0.722	2.0933965573467e-176
STX2	9.56769263982361e-181	-0.238048111070823	0.285	0.549	2.24505907793461e-176
ATP5MC1	9.64855209026148e-181	-0.328955645659726	0.913	0.973	2.26403274797986e-176
C20orf27	1.18681474155051e-180	-0.268331348720628	0.394	0.651	2.78486079104826e-176
VPS28	1.46066748669414e-180	0.306931065438327	0.885	0.87	3.42745625752779e-176
EGFL7	1.57778680367869e-180	-0.0681053643388935	0.026	0.157	3.70227673483205e-176
GOPC	1.58332487399626e-180	-0.251275615087808	0.381	0.646	3.71527181683223e-176
SULF2	1.87022106280455e-180	0.324612924143791	0.456	0.253	4.38847372387087e-176
DONSON	2.02990592427154e-180	-0.178604674167755	0.143	0.375	4.76317425130317e-176
HKDC1	2.08420722998595e-180	-0.26758587139084	0.356	0.626	4.89059226516204e-176
TSPAN33	2.30344050462388e-180	-0.15985259404382	0.153	0.386	5.40502314409993e-176
AC008760.2	3.89584093816387e-180	0.238393913046845	0.203	0.034	9.14159076140152e-176
TARBP2	5.26977476827617e-180	-0.190714183215342	0.178	0.423	1.236552649376e-175
KHSRP	5.53270296476518e-180	-0.307001746194078	0.563	0.791	1.29824875068215e-175
CAPN1	5.85847576916618e-180	-0.289188736779739	0.531	0.767	1.37469133923484e-175
EMX1	6.70107796653512e-180	0.210877481278273	0.31	0.104	1.57240794484747e-175
KIF2C	1.01823580499372e-179	-0.257321703355087	0.112	0.326	2.38929031641776e-175
RRAGC	1.03581208563267e-179	-0.272862913346266	0.42	0.683	2.43053305893706e-175
CHMP3	1.04216526757589e-179	-0.315186953078199	0.681	0.863	2.44544080036684e-175
CREB5	1.21541021942945e-179	-0.351992998475249	0.625	0.842	2.85196007989122e-175
HIST1H3B	2.10739796438275e-179	-0.242029062173816	0.101	0.314	4.94500932342413e-175
RACGAP1	2.25346989203104e-179	-0.2372907493781	0.175	0.412	5.28776710165084e-175
LIN7B	4.74228380486811e-179	-0.0865929883228151	0.019	0.159	1.1127768948123e-174
EXO1	6.59409907536059e-179	-0.197774673043132	0.096	0.302	1.54730534803336e-174
INHBE	6.86449427658296e-179	0.229582396017806	0.248	0.059	1.61075358200019e-174
RNF187	8.0808367695931e-179	-0.324343518456836	0.606	0.824	1.89616834798502e-174
NFE2L1	8.11121882576073e-179	-0.297960175300394	0.475	0.728	1.90329749746476e-174
RNLS	9.94556748160825e-179	0.210060713415073	0.295	0.095	2.33372740955937e-174
SDF4	2.13678129963398e-178	-0.282429513899419	0.51	0.754	5.01395731959114e-174
CLIP1	2.36967450123313e-178	-0.320415337136089	0.527	0.769	5.56044121714353e-174
NECTIN3	3.15160729094199e-178	-0.216682689208336	0.252	0.513	7.39524650819538e-174
ATG3	3.73574177262533e-178	-0.273731419915289	0.501	0.748	8.76591806946533e-174
RAB20	3.86614047649529e-178	0.27178697782634	0.414	0.202	9.07189862809619e-174
TMEM263	7.19162330434318e-178	-0.254617997555562	0.401	0.669	1.68751440836413e-173
RAB27A	8.38727352142068e-178	-0.190350611175519	0.197	0.446	1.96807373180136e-173
KIF20B	1.05256998075922e-177	-0.416037183865841	0.397	0.632	2.46985545985151e-173
DEF8	1.10569224579336e-177	-0.255476750579718	0.38	0.64	2.59450685475411e-173
RIN2	1.75513365414069e-177	-0.218194294919775	0.303	0.571	4.11842111944114e-173
IWS1	1.93382615117955e-177	-0.274260602806763	0.422	0.678	4.53772306374282e-173
TAPBP	3.72883268763303e-177	0.341018676118547	0.919	0.92	8.74970590153091e-173
UFD1	4.19854731894633e-177	-0.332015220473249	0.617	0.812	9.85189128390756e-173
WNT7B	5.65995740921271e-177	0.165111115039569	0.148	0.008	1.32810900607176e-172
ID4	7.06882105891416e-177	-0.123704335575173	0.127	0.34	1.65869886147421e-172
FBXL5	7.32183597908826e-177	0.271965049813132	0.498	0.309	1.71806881249306e-172
STARD4	7.78880894165977e-177	-0.109286230890634	0.034	0.19	1.82764401816046e-172
RBCK1	1.29851262851611e-176	-0.316205558926064	0.951	0.975	3.04695988281305e-172
GALNT10	2.00179213212458e-176	-0.175823733574224	0.14	0.37	4.69720523803034e-172
AR	2.61373862943333e-176	-0.214272430239121	0.218	0.472	6.13313769396532e-172
UBB	2.622665446415e-176	-0.296030797340171	0.968	0.978	6.15408447001281e-172
UBN1	4.36110964763843e-176	-0.237641028813207	0.354	0.62	1.02333437881836e-171
ANXA9	1.06191520470566e-175	0.13932630072146	0.204	0.032	2.49178402784183e-171
PXMP2	1.49631904226847e-175	-0.228368868776168	0.299	0.563	3.51111263268297e-171
OXR1	1.77825174317147e-175	-0.27127573395907	0.347	0.614	4.17266771535185e-171
ABCF1	2.56790248848177e-175	-0.29964851023991	0.56	0.788	6.02558318922247e-171
ASS1	2.73986912342446e-175	0.260358173947824	0.379	0.169	6.42910289811549e-171
P4HB	2.76401201888874e-175	-0.308582252600601	0.952	0.981	6.48575420232242e-171
AC099066.2	2.87742680917671e-175	-0.0610817638558399	0.004	0.108	6.75188200773314e-171
LRMDA	3.46005950120354e-175	0.194329574603352	0.31	0.11	8.11902961957411e-171
ITSN2	3.50847817183377e-175	-0.205998845202687	0.26	0.521	8.23264403020795e-171
PDCD6	5.76634563515366e-175	-0.319966359237363	0.814	0.932	1.35307300328881e-170
PHLDA2	6.38035730375888e-175	-0.153008261220464	0.246	0.49	1.49715084132702e-170
XPO6	6.4843257127884e-175	-0.256122549012186	0.381	0.638	1.5215470285058e-170
MAPKAP1	6.99082946800332e-175	-0.225670569238801	0.266	0.525	1.64039813466698e-170
GTF2E2	7.30247656406892e-175	-0.218407130162515	0.28	0.539	1.71352612575877e-170
OBSL1	1.03357939184771e-174	0.269325414483422	0.444	0.237	2.42529404297066e-170
POT1-AS1	1.19228370042781e-174	0.367323966724235	0.784	0.708	2.79769370305385e-170
ELOB	1.43360636589137e-174	-0.272329523140069	0.973	0.975	3.36395733756409e-170
DYSF	1.49385463099883e-174	-0.135725508478048	0.056	0.233	3.50532989163875e-170
CD151	1.82198677696855e-174	-0.33635594261661	0.891	0.965	4.2752919721567e-170
ZMYND8	2.86890420381424e-174	-0.248581643030951	0.351	0.618	6.73188371425012e-170
RPF1	3.5405434534905e-174	-0.237233283008181	0.32	0.578	8.30788521361545e-170
PLAAT4	4.23317630785954e-174	0.40722678729078	0.581	0.409	9.93314820639241e-170
KIF13A	4.5924867561231e-174	-0.174857485461358	0.194	0.44	1.07762701732429e-169
ANXA4	4.93509962019697e-174	-0.354980530890062	0.983	0.991	1.15802112587922e-169
EHHADH	6.02273564881007e-174	-0.201533650456626	0.197	0.443	1.41323491999328e-169
ISY1	7.27667956357684e-174	-0.231233757057528	0.346	0.609	1.7074728595933e-169
STRAP	1.00499138960607e-173	-0.336262430729379	0.709	0.874	2.35821229571064e-169
CORO1B	1.03161396324049e-173	-0.27280506652121	0.452	0.698	2.42068216474381e-169
OAS1	1.35344150708369e-173	0.265517321929448	0.312	0.117	3.17585049637188e-169
ZNF695	2.0719654222472e-173	-0.122937343654196	0.066	0.253	4.86186686330305e-169
GUCA2B	2.6839730750005e-173	0.14111599390845	0.114	0	6.29794282048868e-169
TXNDC17	2.72199539975692e-173	-0.310006716485935	0.937	0.977	6.38716220552961e-169
RWDD1	3.34520105357336e-173	-0.320821954579234	0.808	0.91	7.8495142722099e-169
COPA	3.57898155947849e-173	-0.326889666297149	0.833	0.938	8.39808022931627e-169
LINC01578	3.59475052256145e-173	0.371447906235751	0.789	0.718	8.43508210119045e-169
SH3BP4	3.88463226761679e-173	-0.137179662869091	0.1	0.307	9.11528961596279e-169
GNAS	5.98847836312981e-173	-0.20642121715198	0.988	0.98	1.40519644790841e-168
GSPT1	7.13174293368344e-173	-0.33148176237219	0.766	0.923	1.67346347938882e-168
VKORC1L1	7.551633795346e-173	-0.288895195216903	0.484	0.725	1.77199087007794e-168
SARS	1.02136898607877e-172	-0.315435036713867	0.558	0.777	2.39664232583383e-168
ESYT2	1.52779568828905e-172	-0.248676958894933	0.418	0.679	3.58497258257027e-168
EPB41L2	1.60582575395548e-172	-0.268960444768875	0.369	0.628	3.76807013165653e-168
CEP170	1.77657856278267e-172	-0.315646670436668	0.614	0.833	4.16874159756954e-168
ASCC3	1.86303470420609e-172	-0.30005578979536	0.453	0.698	4.37161093341958e-168
FLG-AS1	2.40386171484609e-172	-0.138425403768046	0.064	0.247	5.64066151388635e-168
MTCH2	3.07070148182874e-172	-0.310990143506916	0.662	0.867	7.20540102711114e-168
DDAH1	3.15268492982709e-172	0.235351048362182	0.391	0.192	7.39777518783927e-168
SNW1	4.8353838228169e-172	-0.267142802151797	0.478	0.726	1.13462281402398e-167
ATP6V1E1	6.26496145420862e-172	-0.3072982194106	0.703	0.878	1.47007320523005e-167
BAX	8.13027804023022e-172	-0.321205563203649	0.809	0.942	1.90776974214002e-167
AGMAT	8.38935790794884e-172	0.121476761544544	0.174	0.019	1.96856283310019e-167
BEX2	9.270812560232e-172	0.188676905860436	0.219	0.044	2.17539616725844e-167
PDGFB	1.02251279396732e-171	-0.0936040639062698	0.02	0.153	2.39932627104432e-167
CRLS1	1.15887767841496e-171	0.271701056629247	0.626	0.537	2.71930647240071e-167
GYG1	1.46720684189182e-171	-0.173129872931293	0.162	0.395	3.44280085449917e-167
COL8A1	1.57740468748182e-171	-0.093634995137193	0.003	0.105	3.7013800991761e-167
MTRNR2L8	1.797339759068e-171	0.389406986278296	0.607	0.447	4.21745774465306e-167
SMC2	2.67234026690698e-171	-0.28830878069746	0.341	0.593	6.27064643629723e-167
PLAAT3	2.74192638857907e-171	-0.334296930822982	0.623	0.839	6.43393027080078e-167
GRPR	3.50302763353216e-171	0.115581417572226	0.142	0.007	8.21985434208321e-167
SHH	5.70699529765049e-171	0.322912411199706	0.198	0.035	1.33914644659369e-166
TLN2	6.83926133030082e-171	-0.232246109985356	0.255	0.508	1.60483267115509e-166
MDFIC	7.2767691876e-171	-0.251072892612023	0.367	0.628	1.70749388987034e-166
MED8	9.64258121168436e-171	-0.263694765436169	0.403	0.655	2.26263168132173e-166
SMARCC1	1.02927641122757e-170	-0.292042627106753	0.509	0.746	2.41519709894549e-166
ADAM23	1.22840282844337e-170	-0.0780009305516559	0.009	0.126	2.88244723694238e-166
PTPRJ	1.29328733436636e-170	-0.139815618720299	0.106	0.316	3.03469873009067e-166
TOMM5	1.33909493718675e-170	-0.336633608786468	0.748	0.885	3.14218627010871e-166
NUP37	2.05072029991715e-170	-0.244928685889448	0.348	0.606	4.8120151837556e-166
SOX11	2.17081404794533e-170	-0.116713837215776	0.058	0.233	5.09381516350372e-166
HOOK2	2.1882066122407e-170	0.286157629123442	0.478	0.263	5.13462681562279e-166
ORAI2	2.31308550092836e-170	-0.275183503451239	0.464	0.713	5.42765512792839e-166
MRPS36	2.51275850681712e-170	-0.303026857572738	0.67	0.854	5.89618783624638e-166
LAMTOR2	3.05603600948404e-170	-0.318919234979164	0.829	0.933	7.17098849625429e-166
RAB29	4.43774100442929e-170	-0.258979882365686	0.385	0.646	1.04131592668933e-165
ST3GAL4	4.46902497631259e-170	-0.117015271898722	0.073	0.261	1.04865671069175e-165
CLEC4E	1.35290724569182e-169	0.493370426591466	0.208	0.042	3.17459685201585e-165
PSMB2	1.4079122446009e-169	-0.325683871282317	0.685	0.869	3.303666081956e-165
FERMT2	1.42702633402443e-169	-0.228656083674724	0.313	0.571	3.34851729278832e-165
LNPEP	1.95419094805415e-169	-0.340658922552565	0.57	0.791	4.58550905960905e-165
GCSH	2.19531020156231e-169	-0.329187566247747	0.666	0.849	5.15129538796595e-165
CARHSP1	2.32180550325228e-169	0.342132277715476	0.899	0.883	5.44811661338147e-165
PRR5L	3.08053798975989e-169	-0.104180348968704	0.029	0.176	7.22848239297158e-165
RAB40C	3.80659867196161e-169	0.255290362460717	0.419	0.223	8.93218378375792e-165
ADSSL1	4.32290871728413e-169	0.16649484052946	0.176	0.023	1.01437053051072e-164
ZMAT4	6.84847326265191e-169	0.185136720155324	0.264	0.073	1.60699425108127e-164
SRPK2	1.5808979901776e-168	-0.29323847297978	0.604	0.815	3.70957713395175e-164
MRPL51	1.95680153173511e-168	-0.301353287322739	0.916	0.96	4.59163479421644e-164
DHRS11	2.48088017984148e-168	-0.149178506684376	0.116	0.329	5.82138534199804e-164
NDUFAF2	3.77223002221932e-168	-0.261341715548456	0.449	0.695	8.85153774713762e-164
TIMM8B	3.98821347048898e-168	-0.322530682870238	0.742	0.896	9.35834290850239e-164
CNIH4	4.42615625798944e-168	0.297792319782751	0.907	0.922	1.03859756593722e-163
MTHFD2	4.85763213678973e-168	-0.280190207293408	0.337	0.592	1.13984338089771e-163
SH3TC1	6.22121177827781e-168	0.096027842042989	0.128	0.004	1.45980734377289e-163
ZNF706	8.03522400946802e-168	-0.31783650261977	0.82	0.926	1.88546531382167e-163
AC021218.1	1.13713329801298e-167	0.166561274112767	0.175	0.023	2.66828328378745e-163
NUSAP1	1.2257820148214e-167	-0.533683062083245	0.538	0.706	2.87629749777841e-163
CYFIP1	1.30082856446624e-167	-0.282298449595426	0.502	0.743	3.05239422652003e-163
CSRP1	1.9148162055332e-167	0.221476414906326	0.399	0.196	4.49311622628365e-163
SHTN1	1.93937546839127e-167	-0.285119005206573	0.436	0.689	4.55074453658012e-163
DDX46	2.13851198266352e-167	-0.351774321338111	0.781	0.906	5.01801836731996e-163
SYNJ2	2.80877044763043e-167	-0.164737476536314	0.138	0.36	6.59077985536481e-163
SLC39A7	4.38260909875521e-167	-0.268145308115188	0.457	0.709	1.02837922502291e-162
CLK1	5.40129613202621e-167	0.305963016798311	0.421	0.216	1.26741413737995e-162
HSPA1A	6.06047571028594e-167	-0.162189122052772	0.219	0.46	1.4220906254186e-162
CST3	6.18050749314428e-167	0.397417991760555	0.95	0.947	1.45025608326631e-162
CARS	7.65486443961027e-167	-0.240413999835066	0.348	0.601	1.79621394075455e-162
MSRA	9.24126548483301e-167	0.222858334974648	0.4	0.222	2.16846294601607e-162
CCL14	1.25862576986158e-166	0.0932415711781345	0.126	0.003	2.9533653689802e-162
PALM2-AKAP2	1.26255403386191e-166	-0.277962482553216	0.422	0.682	2.96258304045697e-162
AC245014.3	1.71121044418248e-166	0.179280718007402	0.203	0.038	4.01535530727418e-162
ZWINT	2.02781869245442e-166	-0.277825591947889	0.298	0.55	4.7582765618443e-162
CFHR1	2.11676418215043e-166	0.169990269471445	0.145	0.01	4.96698715341598e-162
AZIN1	2.76556431321284e-166	-0.214335189702908	0.313	0.573	6.48939666095392e-162
NAV2	3.84473347048316e-166	-0.137984313928919	0.088	0.282	9.02166708848872e-162
CLINT1	5.75954973216967e-166	-0.331160631126898	0.724	0.892	1.35147834465361e-161
ZNF148	6.09338189342382e-166	-0.290329921787043	0.588	0.809	1.4298120612919e-161
SLITRK6	6.33359420743961e-166	0.10966173083629	0.115	0.001	1.48617788077571e-161
PARP14	9.80503513407875e-166	0.383296437538966	0.777	0.753	2.30075149421158e-161
PRPS1	2.98089399269901e-165	-0.251404902695603	0.247	0.474	6.99466775386823e-161
OPTN	3.41773326045867e-165	-0.343258890318761	0.749	0.879	8.01971109566627e-161
NOSTRIN	4.65383600086568e-165	0.175301093947046	0.267	0.076	1.09202261760313e-160
H1FX	4.68924387957561e-165	0.372267559747141	0.423	0.498	1.10033107634242e-160
PDCD2	7.42623862332039e-165	-0.287414302792	0.588	0.801	1.74256689296213e-160
TNFRSF6B	7.85796148922755e-165	0.224206148177392	0.211	0.047	1.84387066344724e-160
CDC20	8.80139537558107e-165	-0.347208517025703	0.204	0.445	2.0652474248801e-160
ACADVL	1.06660484530123e-164	0.276975032754151	0.842	0.835	2.50278826949933e-160
MST1	1.31184994192842e-164	0.148401292195242	0.146	0.011	3.07825588873504e-160
RAP1B	1.34519028855009e-164	-0.305405633082526	0.73	0.894	3.15648901208279e-160
IFI16	1.66103228861459e-164	-0.354440185004649	0.827	0.937	3.89761226523415e-160
FBLN1	1.7454240766781e-164	0.300911847699527	0.526	0.417	4.09563759592516e-160
PDLIM4	1.76901221462125e-164	0.515087674456084	0.688	0.662	4.15098716160875e-160
NGRN	1.80023130170349e-164	-0.316712316022611	0.638	0.822	4.22424274944724e-160
BMS1	3.23116846017728e-164	-0.277448002156824	0.488	0.73	7.58193679180599e-160
TAF15	3.72975973210135e-164	-0.315763336259462	0.499	0.727	8.75188121137581e-160
SULT1C2	3.74575954831383e-164	0.281972376847598	0.475	0.242	8.78942478011841e-160
SSX2IP	3.81933750666207e-164	0.234729870436467	0.381	0.194	8.96207545938255e-160
KLHL13	6.63973240641957e-164	0.106031332491256	0.146	0.01	1.55801320916635e-159
C22orf39	8.76515503825479e-164	-0.214821184315068	0.307	0.562	2.05674362972649e-159
MT-CO2	1.17389078617034e-163	0.525867561850331	0.999	0.998	2.75453472974871e-159
HTATSF1	1.18477227764441e-163	-0.283219783331605	0.464	0.708	2.78006814949261e-159
SELENBP1	1.37927452244111e-163	0.169279407948892	0.23	0.052	3.23646766690807e-159
EPS8L3	1.51695095568428e-163	0.0860475046531161	0.119	0.002	3.55952541751316e-159
CSNK2A2	1.52766210507023e-163	-0.268466137005735	0.482	0.723	3.5846591295473e-159
DDRGK1	1.72679044708007e-163	0.260513643870119	0.747	0.71	4.05191378407338e-159
LRRK2	2.23667433689841e-163	0.280126061430069	0.418	0.207	5.24835633153212e-159
GPRC5B	2.57844258817784e-163	-0.0953988889679836	0.03	0.175	6.0503155331593e-159
PDCD10	4.02350369376054e-163	-0.284870511194561	0.586	0.802	9.44115141740911e-159
UBTD2	7.16301176850311e-163	-0.175791837893009	0.197	0.436	1.68080071147926e-158
BET1	7.24989439364832e-163	-0.27063943027535	0.51	0.741	1.70118771946958e-158
PRKACB	7.41047401466075e-163	-0.180891380558658	0.186	0.42	1.73886772754015e-158
C11orf68	1.07540615344767e-162	-0.214499093642002	0.262	0.512	2.52344053906495e-158
CHMP1B	1.14204330967674e-162	0.316710174352157	0.581	0.448	2.67980462615647e-158
TTC37	1.18189491775424e-162	-0.327607208848913	0.742	0.898	2.77331642451033e-158
AQR	1.1960943239529e-162	-0.23918006617256	0.386	0.641	2.80663533115548e-158
USH1C	1.34084766280757e-162	0.312109418254678	0.759	0.659	3.14629904077797e-158
BCKDK	1.39775684424695e-162	0.271580630354878	0.722	0.654	3.27983643502546e-158
FAM92A	2.0371653067036e-162	-0.187573457260357	0.247	0.495	4.78020839218001e-158
SECISBP2L	2.32589836328445e-162	-0.228132620331498	0.32	0.576	5.45772050944697e-158
GTPBP4	2.45689736532143e-162	-0.298220955357698	0.577	0.795	5.76510966772674e-158
MEOX2	2.49600697782052e-162	0.0851934723785408	0.107	0	5.85688037345585e-158
TFF3	2.4960069778228e-162	0.0974379911105283	0.107	0	5.85688037346119e-158
PHF6	3.73469391955244e-162	-0.218871909767781	0.36	0.619	8.76345928222979e-158
NUP93	4.26788852062411e-162	-0.199228148643201	0.261	0.51	1.00146004136445e-157
MANBAL	4.55494764911386e-162	-0.268071881749574	0.491	0.727	1.06881846586457e-157
GOLM1	6.50325530084893e-162	-0.185121767980968	0.233	0.478	1.5259888563442e-157
SDC1	6.51050952493578e-162	0.331105276448347	0.543	0.457	1.52769106002618e-157
PPP1R7	6.73996134045058e-162	-0.286972223510611	0.639	0.837	1.58153192853673e-157
MLLT3	7.35493814264971e-162	-0.152110751770615	0.164	0.39	1.72583623517275e-157
PAX8-AS1	7.72248677083517e-162	0.278198029017673	0.34	0.132	1.81208152077647e-157
NDUFC1	8.30464224742668e-162	0.344592531532708	0.906	0.934	1.94868430335867e-157
C10orf99	9.39835834125599e-162	1.18810454367077	0.369	0.242	2.20532478477572e-157
PSMC6	1.05087082745695e-161	-0.277857409671277	0.519	0.75	2.46586839662772e-157
SPINT1-AS1	1.14453008709606e-161	0.139708347687127	0.204	0.039	2.6856398493709e-157
TBC1D12	1.2480774928613e-161	-0.110837063638106	0.061	0.234	2.92861383699904e-157
[truncated: 8,460 more rows]
