# Supplementary material for: Comparative single‐cell transcriptomic profiling of patient‐derived renal carcinoma cells in cellular and animal models of kidney cancer
Source: FEBS Open Bio. 2025 Apr 16;15(7):1124–43. doi: 10.1002/2211-5463.70022 (PMC12226427; doi:10.1002/2211-5463.70022)
Supplement: Supplementary file 3 — Table S2. Excel file containing the gene list generated using MAST (orthotopic tumor versus metastatic tumor comparison) for Fig. 3B. [file FEB4-15-1124-s001.csv]

	p_val	avg_log2FC	pct.1	pct.2	p_val_adj
AKAP12	0	1.1545687940143	0.929	0.823	0
ANGPTL4	0	1.02439507150796	0.92	0.721	0
ANK3	0	0.854532931019112	0.519	0.101	0
ANP32B	0	-0.582733604532334	0.795	0.84	0
APRT	0	0.769508171896617	0.919	0.763	0
ARRDC3	0	-0.888461395246571	0.864	0.936	0
ASAH1	0	0.662649183416111	0.744	0.381	0
ATP6V1G1	0	-0.548097546999371	0.817	0.862	0
BBOX1	0	0.369572633406424	0.266	0.012	0
C5orf46	0	-0.69022115684486	0.112	0.505	0
CCND1	0	-0.85169254076403	0.921	0.973	0
CDHR5	0	0.352733800394988	0.29	0.008	0
CNTNAP5	0	-0.883496358437247	0.292	0.567	0
CPVL	0	0.326781687141913	0.313	0.015	0
EDF1	0	-0.515377364117067	0.924	0.922	0
ELMO1	0	-1.41832617672753	0.31	0.641	0
FIBCD1	0	-0.714526711580909	0.049	0.445	0
FRZB	0	0.768366524066391	0.496	0.109	0
GPR143	0	0.286459999371889	0.31	0.004	0
GPX3	0	1.4310145174518	0.568	0.157	0
GRIN2A	0	-0.467158730880964	0.054	0.359	0
GSTA1	0	1.05140518368385	0.496	0.07	0
HSPA1A	0	-1.48634882026749	0.219	0.574	0
HTRA1	0	-1.15318893580053	0.575	0.786	0
IGFBP3	0	-1.28641822111246	0.85	0.961	0
IGFBP5	0	-0.932977523807692	0.823	0.959	0
IRS2	0	-1.20282427178416	0.433	0.846	0
KIF2A	0	-0.836183381605818	0.804	0.887	0
KMO	0	-0.917686967241456	0.641	0.855	0
LGALS3	0	-1.41042854193164	0.955	0.966	0
LINC02341	0	-1.05918282312961	0.266	0.716	0
MAML2	0	-0.857002241123488	0.657	0.827	0
METTL7A	0	0.35566549839623	0.393	0.061	0
MT-ATP8	0	-1.72755885823307	0.83	0.864	0
MT-CO3	0	1.80354865143182	0.999	0.983	0
MT-ND4L	0	-1.61932392251217	0.985	0.976	0
OPN3	0	-0.632014424248998	0.677	0.786	0
PCOLCE2	0	-0.556070134028152	0.155	0.486	0
PLCG2	0	-2.27559838754379	0.614	0.839	0
PLEKHA5	0	-0.761006588653224	0.943	0.945	0
PTHLH	0	-0.931204801638013	0.888	0.95	0
RAPGEF1	0	-0.687164555207796	0.574	0.764	0
REG1A	0	2.7095557092405	0.506	0.103	0
RPL12	0	-0.700323934713664	0.994	0.979	0
RPL13A	0	1.26396086644367	0.996	0.976	0
RPL24	0	-0.469390180903974	0.996	0.981	0
RPL35	0	-0.980656771520033	0.993	0.981	0
RPL36	0	-0.574263298396572	0.997	0.985	0
RPL36A	0	-0.584419489214765	0.992	0.979	0
RPL39	0	-0.568471258902518	0.996	0.982	0
RPL7A	0	-0.736966748925869	0.991	0.979	0
RPS10	0	-1.19775565361457	0.958	0.949	0
RPS16	0	0.507808961802799	0.996	0.974	0
RPS20	0	0.713255646250085	0.996	0.955	0
RPS24	0	-0.704098690658671	0.997	0.985	0
S100A10	0	-1.09406877916051	0.997	0.99	0
SERPINA3	0	0.875325406103694	0.278	0.007	0
SET	0	-0.578918387788238	0.884	0.887	0
SNHG25	0	-0.603800920477631	0.333	0.601	0
TMEM176A	0	1.00739968254625	0.93	0.802	0
TMEM45A	0	-1.20383929768187	0.74	0.928	0
TRAPPC2L	0	0.521465718693208	0.733	0.422	0
TXN	0	-0.724004532835792	0.952	0.938	0
VAMP5	0	0.645848452583885	0.557	0.041	0
WFDC5	0	-1.42609768792622	0.161	0.652	0
RPL22L1	7.26276499386632e-322	-0.554163878153513	0.961	0.942	1.70420780581073e-317
HAVCR2	5.71139886592481e-321	0.307445535329131	0.273	0.015	1.34017974388926e-316
CEBPD	1.59636147849313e-313	-0.721453829116916	0.983	0.966	3.74586220928414e-309
SHH	1.20061573454935e-312	-1.15937301608487	0.198	0.447	2.81724482112005e-308
GSTA2	1.53996564260454e-312	0.413724204330694	0.272	0.017	3.61352938037156e-308
GTF3C6	3.73475627972516e-312	0.576290983363455	0.915	0.768	8.76360561037508e-308
NEK6	7.75381166133497e-311	-0.483831594910499	0.504	0.687	1.81943190633225e-306
CMYA5	7.76939483611718e-311	-0.797942959534049	0.603	0.761	1.8230884982949e-306
C1S	4.4955913082039e-309	0.636251506575245	0.865	0.609	1.05489050047005e-304
MT-CO2	3.14177689837623e-308	0.615541582647992	0.999	0.991	7.37217949203983e-304
GRPR	4.24648905883109e-306	-0.459206037338562	0.142	0.399	9.96438657654714e-302
ALDH8A1	4.31806152311334e-306	0.315805275745999	0.383	0.074	1.01323313639855e-301
LRMP	2.63604985539231e-304	0.280604489527366	0.302	0.031	6.18549098567806e-300
RBM3	2.4563610913591e-302	0.501186390124624	0.949	0.828	5.76385130087412e-298
AKR1B1	6.1391455323694e-301	1.02504965475569	0.833	0.621	1.44055049917048e-296
FOSB	1.34219218705282e-300	0.676209529283375	0.95	0.777	3.14945396691944e-296
LIMS1	1.27020527661413e-299	-0.630934485941177	0.63	0.737	2.98053668157504e-295
BRI3	4.67467544370537e-299	0.501336923493299	0.975	0.91	1.09691259286547e-294
AC083862.3	1.33003885661425e-298	-0.902745845753588	0.926	0.951	3.12093617704533e-294
RPL26	2.38227752041676e-297	-0.510378138730253	0.996	0.981	5.59001420165793e-293
ARL4C	2.1637234055686e-296	-0.716104130921924	0.919	0.965	5.07717697116671e-292
P4HA1	3.09363626629442e-296	-0.513972793348782	0.823	0.868	7.25921749885987e-292
SPP1	5.60838937137108e-293	0.854595301190114	0.961	0.901	1.31600856599222e-288
NME4	2.77519290870158e-291	0.501069461049607	0.772	0.461	6.51199016026825e-287
RPS15	7.90236064714376e-291	-0.478926287833076	0.997	0.977	1.85428892585228e-286
CYC1	2.21617626893025e-290	0.606792786087651	0.859	0.646	5.20025761504484e-286
PTBP3	1.53700711759176e-289	-0.487290852454802	0.425	0.605	3.60658720142906e-285
TMEM176B	2.98427594644478e-288	0.781520419884389	0.91	0.795	7.00260350833267e-284
LINC02384	3.03268369769609e-288	0.303858736054789	0.39	0.085	7.11619229664387e-284
C1R	2.32923138470301e-287	0.664440619266579	0.848	0.581	5.46554144420562e-283
S100A11	7.94228929834774e-287	-0.703755283384248	0.995	0.98	1.8636581838573e-282
NNMT	2.21338461534141e-286	0.977439162869671	0.981	0.94	5.19370699989862e-282
SLC43A2	6.22507011793274e-286	0.355862852906835	0.397	0.09	1.46071270317292e-281
LEFTY1	7.83053062465847e-286	0.626039069342461	0.222	0.006	1.83743401107611e-281
ATP5F1B	1.46125734699971e-284	0.665732145719376	0.921	0.816	3.42884036473482e-280
RPLP0	3.45588411026475e-284	0.456517397738889	0.998	0.985	8.10923206473624e-280
HSPA1B	3.26671137579648e-283	-0.685590272510373	0.264	0.499	7.66533824330643e-279
RPS8	5.85278149001197e-282	-0.508559711738035	0.997	0.987	1.37335517663131e-277
NDN	3.74857185369772e-281	0.239402587457685	0.25	0.016	8.7960238547017e-277
CD46	1.87350335866724e-279	-0.488065821655691	0.733	0.805	4.39617563111267e-275
MYH13	1.52223870073735e-277	-0.705132530163894	0.261	0.504	3.57193311128019e-273
ALDH1A1	1.55007484778058e-276	0.535346566354735	0.701	0.394	3.63725063031713e-272
BST2	7.67790726774774e-276	-0.601281855266113	0.919	0.94	1.80162094037701e-271
GNG10	2.36348532716246e-275	-0.435281532688352	0.572	0.677	5.54591832018672e-271
GALNT2	6.43072962704197e-275	-0.595009292653854	0.716	0.803	1.5089707069854e-270
UGT3A1	6.56559358727222e-275	0.207674514381635	0.192	0	1.54061653525343e-270
BNC2	1.40362123161762e-274	0.314333446659072	0.439	0.124	3.29359721999074e-270
PEPD	3.05948969211841e-274	0.386908670795649	0.472	0.153	7.17909256255585e-270
PBX1	6.00919389095011e-274	0.194892998584893	0.204	0.004	1.41005734651144e-269
FKBP5	3.44533981148059e-273	0.598918587550493	0.621	0.307	8.08448986763921e-269
NIFK	4.604168051832e-273	-0.475242887044472	0.757	0.785	1.08036803336238e-268
SAA1	7.3916712511308e-273	2.33450789269669	0.492	0.181	1.73445565907784e-268
RPL34	2.15168242571734e-272	-0.435526438822613	0.994	0.982	5.04892281194574e-268
CNDP2	4.78602554076773e-272	0.498048746917076	0.937	0.818	1.12304089314115e-267
APOM	1.90919776415637e-271	0.525989126529668	0.496	0.179	4.47993255359291e-267
PPDPF	1.38726698599451e-270	-0.419368755690195	0.934	0.912	3.25522198263612e-266
ATF3	4.57280460567605e-259	0.786439256557008	0.922	0.764	1.07300860072189e-254
ATP1A1	5.18877896751022e-258	0.538988046756294	0.843	0.642	1.21754698472627e-253
RPL38	9.19259448029781e-258	-0.398477640256325	0.992	0.974	2.15704229480188e-253
MT-CO1	2.73838450989693e-257	0.596735263526299	0.999	0.987	6.42561925247315e-253
EFNA1	2.53830433847126e-256	0.453703255252948	0.382	0.095	5.95613113022281e-252
RETREG1	1.56597403230855e-255	0.418590694611776	0.474	0.161	3.67455806681201e-251
HRH2	8.73319280612087e-255	0.329181898520515	0.306	0.05	2.04924369195626e-250
CD109	6.11799186612267e-254	-0.491617580379774	0.664	0.764	1.43558679138568e-249
CCL15	1.82221287694102e-253	0.32705534439868	0.438	0.135	4.27582251574211e-249
NAXE	9.22772580395851e-253	0.502996644331344	0.865	0.68	2.16528585989887e-248
USP2	3.23472735921795e-252	0.170076213583589	0.194	0.004	7.59028774840493e-248
SNHG7	1.08584445023725e-251	-0.556536622642297	0.607	0.763	2.54793400248172e-247
YWHAE	1.47190098379247e-251	-0.40240051894286	0.944	0.937	3.45381565846903e-247
CRYL1	3.6904654093326e-251	0.403346223620793	0.623	0.303	8.65967708299896e-247
EGR1	4.31916223911688e-251	0.485076768516286	0.982	0.911	1.01349141940878e-246
LGALS1	6.2606013668151e-251	-0.918217701741022	0.861	0.937	1.46905011072316e-246
EMP3	2.07678063691277e-250	-0.708510783319472	0.574	0.792	4.87316576451582e-246
MMP7	2.71713616416446e-249	1.15887860710064	0.527	0.213	6.3757600092119e-245
OAF	3.25929036596257e-249	0.270872057219349	0.394	0.104	7.64792484373118e-245
PRRC2B	2.07626193072006e-248	-0.447572514099932	0.402	0.588	4.87194862043463e-244
ABRACL	3.07965454763508e-245	0.434431895370109	0.629	0.318	7.22640939602571e-241
LUCAT1	6.45085349126083e-245	-0.779411431791296	0.29	0.568	1.51369277172435e-240
MT-ATP6	1.02589002400335e-244	0.426395575025112	0.998	0.992	2.40725094132387e-240
SLC7A2	1.65539155292755e-244	-0.658414874019091	0.925	0.956	3.8843762789445e-240
RPL37	1.75987289924152e-244	-0.38782615949344	0.996	0.984	4.12954175807023e-240
ATP5PB	8.79091594238293e-244	0.458951738955736	0.87	0.681	2.06278842588015e-239
AKAP11	1.27710042554608e-238	-0.458671942394512	0.427	0.576	2.99671614854388e-234
MAT1A	3.16491918449418e-238	0.215675854412735	0.303	0.054	7.42648286641559e-234
ALDH2	1.13453556513104e-237	0.425705995043311	0.55	0.249	2.66218770357998e-233
NRP1	1.97903309168558e-237	0.304416172948014	0.515	0.203	4.64380114964021e-233
FAH	3.05104275032027e-237	0.483751492616717	0.529	0.242	7.15927181362651e-233
TPM1	3.10639185088673e-236	-0.679697388316159	0.97	0.965	7.28914847810572e-232
RPL32	1.78034205185095e-235	-0.409792904544553	0.994	0.975	4.17757262466826e-231
CLIC4	3.8638633776208e-235	-0.467472392060075	0.701	0.771	9.0665554155872e-231
PTMS	2.92124791125612e-234	-0.426052382386596	0.967	0.943	6.85470822376248e-230
PPFIBP1	6.73293380177205e-233	-0.46113078780586	0.468	0.631	1.57988291658581e-228
RPS11	4.7600051514053e-232	0.381550582200784	0.996	0.971	1.11693520877725e-227
MIDN	1.51860765730825e-231	0.418373926346583	0.75	0.454	3.56341286787381e-227
LRP2	2.48271460419671e-231	0.554763725909818	0.687	0.393	5.82568981874759e-227
CALML4	3.20264870409078e-230	0.39905384005521	0.518	0.216	7.51501518414903e-226
TSTD1	6.12610495694902e-229	-0.417476194568292	0.819	0.84	1.43749052814809e-224
SULT1C2	2.45066889526688e-228	0.261428251530753	0.475	0.177	5.75049456274373e-224
CIDEB	5.28457365827949e-227	0.372542326975901	0.468	0.175	1.24002520891528e-222
SLC47A1	7.97403542603315e-227	0.218497184603448	0.205	0.013	1.87110741271868e-222
CADM1	1.78012002001e-226	0.469024683143118	0.425	0.14	4.17705162695346e-222
PLOD2	6.55707449980742e-226	-0.532783812841017	0.958	0.956	1.53861753137981e-221
PPP1R15B	1.85971475884392e-225	0.427648486557967	0.718	0.423	4.36382068162726e-221
REPS2	6.16881001464791e-225	0.295778197046236	0.382	0.108	1.44751126993713e-220
RAB14	7.89619412409951e-225	-0.357376046335283	0.503	0.624	1.85284195121995e-220
GRINA	2.25254766788074e-223	0.405216156621412	0.749	0.48	5.28560310268216e-219
SLC37A4	3.82509047322837e-223	0.485577379566534	0.809	0.595	8.97557479543036e-219
RPL4	5.6967089900717e-223	0.41511346830749	0.992	0.96	1.33673276452032e-218
FXYD2	3.08174167608737e-222	0.546066702541403	0.993	0.986	7.23130684293901e-218
MID1	1.9179608535762e-221	0.218737211832745	0.283	0.05	4.50049514291656e-217
GADD45A	7.56484721242614e-221	0.531400284476574	0.573	0.269	1.77509139839579e-216
FAM120A	8.96680989939165e-221	-0.399877160866539	0.629	0.686	2.10406194289225e-216
SEPTIN9	9.49871290331559e-220	-0.498877398054615	0.544	0.683	2.228872982763e-215
CLDN2	1.51250775478972e-219	0.319853136490197	0.294	0.059	3.54909944661408e-215
PHPT1	1.08276012157379e-218	-0.43571772516753	0.892	0.9	2.54069662527289e-214
NFIA	5.5493740489807e-218	0.557747368561428	0.83	0.61	1.30216062059332e-213
CFI	1.93950717926812e-217	0.216733247047219	0.263	0.041	4.55105359615265e-213
AP1S2	2.09328005840393e-217	-0.407401471805447	0.425	0.581	4.91188165704481e-213
C3	2.67150776885824e-217	0.778927452311541	0.92	0.822	6.26869297962587e-213
HILPDA	8.21203599828812e-217	-0.796687493536994	0.975	0.982	1.92695424699831e-212
GNB2	6.4715195191432e-216	0.414634753937169	0.876	0.708	1.51854205516695e-211
GPD1	8.14859223405772e-216	0.29668208400031	0.329	0.08	1.91206716772164e-211
CUBN	7.01141596482876e-214	0.323332425389018	0.378	0.112	1.64522875614707e-209
RPS15A	2.07733712386243e-211	-0.420821314794445	0.994	0.978	4.87447156114318e-207
MFSD2A	1.01155505007266e-210	0.312667403542535	0.433	0.153	2.37361392499548e-206
MT-CYB	3.2502011745276e-209	0.452118976904281	0.997	0.984	7.62659705602902e-205
BID	2.1645104761379e-208	-0.445001420386071	0.553	0.662	5.07902383225758e-204
TXNIP	1.88828152548245e-207	-0.612286562408129	0.935	0.947	4.43085259954457e-203
TSPAN2	9.66112055014942e-207	0.242292179496104	0.231	0.029	2.26698193709256e-202
GSTK1	1.82006090259408e-206	0.449292623353889	0.86	0.684	4.270772907937e-202
FOXC1	3.11262245016966e-206	0.213736990881308	0.259	0.042	7.30376857932311e-202
S100A6	5.63189348661154e-206	-0.607410569859544	0.983	0.975	1.3215238066334e-201
CHD9	1.64770666180586e-205	-0.459587641502074	0.678	0.752	3.86634368192744e-201
CRIP1	3.10044324670363e-205	-0.561604809539322	0.022	0.186	7.27519007839006e-201
HSPB8	7.72476180213226e-205	0.318100216259596	0.585	0.288	1.81261535687034e-200
EIF4A1	1.21004686466781e-204	0.388141032560424	0.991	0.949	2.83937496794302e-200
DGAT1	2.88121935405348e-204	0.323996259539985	0.469	0.19	6.7607812142865e-200
POLE3	4.7684983951075e-204	-0.346801946921903	0.359	0.52	1.11892814841198e-199
RGS16	2.49274184988721e-202	0.231218468277728	0.2	0.017	5.84921875076034e-198
DEF8	2.87081525485483e-202	0.214827046463298	0.38	0.119	6.73636799551687e-198
LDHB	3.13733546675385e-202	0.448891290512898	0.966	0.895	7.36175767273791e-198
SLC25A3	3.55778485312731e-201	0.448607671265195	0.962	0.902	8.34834215786324e-197
FKBP10	4.48205711135546e-200	-0.423076909992467	0.303	0.582	1.05171470117956e-195
AMN	5.3272900562602e-200	0.331660281452504	0.59	0.295	1.25004861170145e-195
TCF19	2.59237333748171e-198	0.417581276357033	0.482	0.207	6.08300403640083e-194
RPL13	3.5819946076483e-197	0.53922390379072	0.999	0.986	8.40515034684673e-193
RPS4X	3.9650667945486e-197	-0.423349588367258	0.997	0.985	9.30402923340828e-193
ITGB8	7.08462630876136e-197	0.389243327534002	0.656	0.363	1.66240756335085e-192
MAOA	3.12977535086388e-196	0.184311408000563	0.171	0.008	7.34401786080209e-192
ANKRD11	4.39719110165091e-196	0.412888430792035	0.721	0.455	1.03180089200239e-191
ADAMTS1	4.67671951101287e-196	0.534726194683578	0.481	0.202	1.09739223325917e-191
MT-ND5	4.09402581046831e-195	0.515676337855186	0.995	0.974	9.60663156426388e-191
NDRG1	1.77169934127997e-194	-0.518226842204326	0.994	0.996	4.15729250431345e-190
HIST1H1E	4.0940962424934e-194	-0.500616934936327	0.415	0.533	9.60679683301076e-190
DECR2	4.46806119747083e-194	0.227110862673211	0.429	0.16	1.04843055998653e-189
VPS37A	4.69845264812829e-194	-0.387289217530097	0.629	0.696	1.1024919138833e-189
HLA-B	1.01427527957874e-193	-0.464895317255139	0.985	0.986	2.37999694353151e-189
SOX4	1.27298643657248e-193	0.888351046314708	0.772	0.55	2.98706267341732e-189
LUC7L3	2.74700158848101e-193	-0.467154445346722	0.814	0.848	6.44583922737069e-189
ONECUT2	4.5861495987371e-193	0.229878773690706	0.306	0.076	1.07614000334366e-188
ZBTB16	6.7934018511146e-193	0.191670701793756	0.148	0.003	1.59407174436404e-188
RAB5IF	2.07559666843115e-192	0.494013029140749	0.835	0.69	4.8703875824737e-188
SRP9	2.72924456296692e-192	-0.361757313644709	0.872	0.871	6.40417236700189e-188
CHML	6.99298462273305e-192	-0.503381823457715	0.654	0.716	1.64090384172431e-187
TNFRSF6B	1.4923564745574e-191	0.213857738511016	0.211	0.025	3.50181446754893e-187
CTTNBP2	3.2157899727655e-191	-0.418308061274159	0.248	0.443	7.54585117109426e-187
ATP5F1A	1.11238413186324e-190	0.424539601203372	0.886	0.748	2.6102093654171e-186
AP1M2	3.63995470514985e-190	0.165415511543698	0.204	0.022	8.54115371563412e-186
MT-ND1	6.06799624236927e-190	0.338322812194465	0.997	0.981	1.42385531827195e-185
PROS1	1.93520625976998e-189	0.279444282248987	0.49	0.212	4.54096148855025e-185
LACTB2	3.49927727353618e-188	0.367935268371097	0.62	0.345	8.21105412235264e-184
MTCL1	4.69330125215052e-188	0.228685574077394	0.439	0.173	1.10128313881712e-183
IFI27	6.09517110525544e-188	-0.79123770351074	0.369	0.604	1.43023189984819e-183
SNHG15	1.20859903058816e-187	-0.443309790194813	0.679	0.748	2.83597762527512e-183
FUNDC2	2.64337422581163e-187	-0.400651707011033	0.746	0.774	6.20267762086699e-183
DMKN	7.4126467148604e-187	-0.371203427205217	0.197	0.385	1.73937755164199e-182
MSANTD3	1.48901154976246e-186	-0.32876986290747	0.374	0.493	3.49396560151762e-182
RPL27	6.61575905190024e-186	-0.318510326743372	0.99	0.969	1.55238786152839e-181
GLO1	6.6863860763345e-186	-0.323054346843254	0.41	0.539	1.56896049281189e-181
ITGB1	1.57618117253419e-184	-0.458418071503621	0.843	0.857	3.69850912135148e-180
AC090164.5	2.23227629142766e-183	-0.41640612953994	0.317	0.489	5.23803631783499e-179
SCAF11	2.7004557664355e-183	-0.403570645011051	0.886	0.876	6.33661945594091e-179
SLC7A7	7.43908509857405e-183	0.424208136006667	0.638	0.376	1.7455813183804e-178
SHMT1	1.17450935818672e-182	0.328416137156113	0.631	0.355	2.75598620898513e-178
FTH1	1.79172574201012e-182	0.441452592615594	0.999	0.994	4.20428445362674e-178
MUC1	6.41685176386977e-182	0.369037922902024	0.571	0.294	1.50571426639204e-177
PLK3	6.9798582477518e-182	0.263954021289808	0.353	0.111	1.63782373783496e-177
CKMT2	6.64832398430916e-179	0.147133973499936	0.168	0.011	1.56002922291815e-174
EGFR-AS1	2.19059356543755e-178	-0.476170655327482	0.13	0.33	5.14022780129921e-174
PEBP1	2.14488834502029e-177	0.411431562343552	0.902	0.763	5.03298050159012e-173
FAM120AOS	4.75603796871787e-177	-0.355362933055874	0.386	0.536	1.11600430935965e-172
MT1X	2.19271179698106e-176	1.18556973431519	0.454	0.204	5.14519823161606e-172
BTG2	4.12438827127194e-176	0.611513722727865	0.83	0.609	9.6778770785396e-172
CCDC82	7.1714890878229e-176	-0.38663872013364	0.647	0.714	1.68278991445764e-171
RPS3	2.98316360490657e-174	-0.369260119170043	0.996	0.98	6.99999339891327e-170
NR3C1	5.39734024007145e-174	-0.463855739290401	0.762	0.81	1.26648588733276e-169
GGH	1.66080792400291e-173	-0.353941124114612	0.522	0.608	3.89708579367284e-169
TCEAL9	2.32824355370957e-173	-0.531690875530939	0.888	0.872	5.4632234987795e-169
STMP1	4.3564525325085e-173	-0.310675240241125	0.822	0.825	1.02224158675312e-168
AIFM1	6.76447974234456e-173	0.356675518776279	0.636	0.382	1.58728517154115e-168
CLRN3	9.14902209697071e-173	0.302253100786548	0.627	0.351	2.14681803505418e-168
ACTG1	1.77374603293941e-172	0.410517044498275	0.985	0.946	4.16209506629232e-168
B2M	3.07583472574058e-172	-0.380050429077119	0.998	0.99	7.21744618395027e-168
SYT13	3.08661599094649e-172	-0.427968508030734	0.228	0.425	7.24274442275595e-168
CDYL2	3.89432703192956e-172	-0.401469082693245	0.592	0.667	9.1380383804227e-168
LGALS2	3.95372825274744e-172	0.396278104611387	0.51	0.245	9.27742334507187e-168
SEC61B	2.04788999310953e-171	-0.326429914208496	0.934	0.908	4.80537386883152e-167
NETO2	1.19770223184019e-170	-0.396449671854373	0.429	0.577	2.81040828701301e-166
FAM13A	1.83600962280408e-170	-0.447645886828699	0.813	0.825	4.30819657990978e-166
NDUFB10	4.66631318846915e-170	0.412587580116456	0.938	0.853	1.09495038967429e-165
MAFF	2.60699257924064e-169	0.247386080864099	0.377	0.135	6.11730808718816e-165
ZNF737	2.73372401537517e-169	-0.378542779273714	0.235	0.395	6.41468340207783e-165
GLUL	5.66566714080928e-169	0.251785459969495	0.488	0.224	1.3294487945909e-164
CERCAM	6.01798530973039e-169	-0.334130633414148	0.359	0.517	1.41212025292824e-164
TMEM63A	7.43654466947453e-169	0.279918007803405	0.504	0.239	1.7449852066922e-164
MGST2	2.14604899264962e-168	0.259388555186759	0.522	0.254	5.03570396125232e-164
ZFP36L2	6.18832548225039e-168	0.372154544762318	0.616	0.35	1.45209057441006e-163
GAS2L3	1.01948475193026e-167	-0.404651746532705	0.449	0.567	2.39222097040436e-163
HSD17B14	3.70572726443731e-167	0.173546477805544	0.327	0.106	8.69548902600215e-163
EIF6	5.13755204754981e-167	0.385939427749185	0.838	0.658	1.20552658795756e-162
SLC25A5	8.47130592478084e-167	0.485877689747495	0.849	0.692	1.98779193524983e-162
KDM6B	9.70370682028701e-167	0.229863945597521	0.36	0.125	2.27697480538035e-162
HMOX1	1.17062981073649e-166	0.411698420834041	0.788	0.562	2.74688285089318e-162
NOVA1	2.05670586747077e-166	0.234828489004526	0.644	0.376	4.82606031802015e-162
SYT11	5.28165204850097e-166	-0.245438269308886	0.068	0.248	1.23933965318075e-161
ACSM2B	2.03129416340814e-165	0.465885653014078	0.459	0.206	4.7664317544372e-161
BSG	2.88686921034118e-165	0.386522823992425	0.97	0.933	6.77403860206557e-161
ATF5	4.32732494635671e-165	0.240103158814495	0.478	0.218	1.0154067986626e-160
ISOC2	1.02128011860213e-164	0.389556098598117	0.803	0.612	2.3964337982999e-160
GLRX	1.08679984004718e-164	0.620308766424493	0.811	0.638	2.5501758246707e-160
ZRANB2	1.61199968900102e-164	-0.352138826208286	0.688	0.737	3.78255727024088e-160
AC019257.1	2.99998643170905e-164	-0.496554860101835	0.574	0.674	7.03946816200529e-160
RHEX	3.37482315741676e-164	0.182663814206916	0.386	0.149	7.91902253887842e-160
RB1	5.429370067078e-164	-0.322655296519162	0.493	0.589	1.27400168623985e-159
LOX	6.77464809005237e-164	0.560543071660275	0.85	0.659	1.58967117433079e-159
TGFA	1.24151323086237e-163	-0.389396243798302	0.234	0.371	2.91321079621855e-159
CHST2	2.47015343899923e-163	0.259553095015558	0.372	0.135	5.79621504461169e-159
FERMT1	4.1693725900442e-163	0.0876801049194018	0.128	0.002	9.78343278253871e-159
EPHX2	4.28553053635672e-163	0.225761947940133	0.38	0.142	1.0055997403561e-158
CA12	5.06961250614018e-163	-0.501735317354989	0.919	0.948	1.18958457456579e-158
IL17RB	3.15357481446235e-162	0.169218133630438	0.209	0.034	7.39986330213591e-158
TNNT1	5.1662975619497e-162	-0.169125073071949	0.013	0.133	1.2122717229115e-157
DPP7	5.63044605759178e-162	-0.3338174050112	0.759	0.797	1.32118416741391e-157
TSC22D1	9.49532720435642e-162	-0.604359166320377	0.943	0.94	2.22807852850223e-157
HPCAL1	3.15247217933723e-160	-0.329497782546716	0.558	0.639	7.3972759688148e-156
RPL23A	3.88928114655238e-160	0.421272504482753	0.995	0.972	9.12619821038515e-156
KCNJ15	5.24585078517604e-160	0.285996803973346	0.537	0.274	1.23093888674156e-155
LAMP1	9.00143316857269e-160	0.23914946088948	0.542	0.279	2.11218629300558e-155
DDX17	1.27996392556037e-159	-0.429652224363769	0.928	0.915	3.00343535132742e-155
IGFBP1	1.7227625026918e-159	-1.15946175092272	0.372	0.593	4.0424622125663e-155
DOC2A	1.87282327223228e-159	-0.479967045038816	0.312	0.488	4.39457980829303e-155
HLA-A	2.56450653980507e-159	-0.381301110786323	0.994	0.989	6.0176145956526e-155
MRC2	1.26947467387385e-158	-0.288642854040432	0.075	0.249	2.978822322245e-154
MGST1	1.73224977372175e-158	0.442290344426405	0.957	0.908	4.06472409403808e-154
GLYAT	3.32748324978027e-158	0.111017769875291	0.129	0.003	7.8079394456094e-154
CLEC18C	3.56622149822227e-158	0.197679670269734	0.266	0.068	8.36813874557855e-154
PER1	4.78581656228463e-158	0.181060087471634	0.336	0.114	1.12299185634009e-153
SGK1	1.07917815619487e-157	0.311853748887673	0.474	0.221	2.53229154351127e-153
HACD3	6.7271093461763e-157	-0.316006433618968	0.639	0.675	1.57851620808027e-152
KDM5B	6.96344707882108e-157	0.338795099398138	0.583	0.321	1.63397285704537e-152
ACE2	1.14409758926043e-156	0.0967511728631437	0.112	0	2.68462499319959e-152
LBR	1.63885254304472e-156	0.221469231792372	0.423	0.18	3.84556749225443e-152
EGLN3	2.18006832098266e-156	-0.372474437499825	0.947	0.939	5.11553031518581e-152
DDX5	4.47406790188612e-156	0.361082225394751	0.945	0.836	1.04984003317758e-151
ENO1	6.64231987339924e-156	0.421015931883845	0.977	0.94	1.55862035829313e-151
PPP1R1A	6.92223251672e-156	0.452141761402724	0.847	0.653	1.62430186004835e-151
RPL19	2.09383216451053e-155	0.27848523297651	0.997	0.98	4.91317717402396e-151
CTSH	5.27822062350898e-155	0.188646343885258	0.314	0.1	1.23853446930638e-150
CMBL	8.76074883536193e-154	0.1962212845148	0.308	0.096	2.05570971421768e-149
KLF6	2.09345878032845e-153	0.437755675674216	0.973	0.911	4.9123010280407e-149
SERPINF2	3.67186752047649e-153	0.155392546773646	0.232	0.051	8.61603713679807e-149
PRUNE2	2.9158910179792e-152	0.141672169541444	0.219	0.046	6.8421382736882e-148
TMEM98	7.49979712382636e-152	0.106624126992451	0.131	0.005	1.75982739510586e-147
NFIC	1.14867398632562e-151	0.29574530097876	0.678	0.428	2.69536350891306e-147
ROMO1	1.70215368712235e-151	-0.28934419073248	0.811	0.811	3.99410362683258e-147
PAIP2	3.56054434936101e-151	-0.277525446187965	0.864	0.848	8.35481731577561e-147
NPC2	3.74718907786483e-151	0.307450766944022	0.704	0.461	8.79277917120982e-147
ARRDC4	9.47439110986976e-151	-0.552264327350341	0.74	0.725	2.22316587393094e-146
ARGLU1	2.9022234497345e-150	-0.441736612994835	0.75	0.8	6.81006732480201e-146
IFI6	2.96212589279974e-150	-0.638276748079201	0.273	0.492	6.95062840745459e-146
ATP5PO	3.56658943615529e-150	0.3270032929068	0.937	0.836	8.36900211193838e-146
DAB2	5.08217646565249e-150	0.466147405476884	0.86	0.699	1.19253270766536e-145
MSRB1	5.65933247196135e-150	0.314442532934951	0.47	0.232	1.32796236454573e-145
SDF2L1	6.7791530420637e-150	0.37447614636037	0.576	0.337	1.59072826132025e-145
KHDRBS3	1.27879252896165e-149	0.151135010350459	0.238	0.055	3.00068666920851e-145
GTF3A	1.44927678032208e-149	0.392169023708175	0.863	0.719	3.40072796502577e-145
GAMT	3.17398720219942e-149	0.487550483475464	0.776	0.578	7.44776096996095e-145
UBL3	3.51426187677496e-149	-0.336370282926954	0.339	0.444	8.24621549385245e-145
BACE2	3.54720359307696e-149	0.252449992805195	0.481	0.233	8.32351323115509e-145
FAM174C	3.91342334945201e-149	0.353854520799358	0.811	0.623	9.18284788948914e-145
MTRNR2L1	1.36805141206927e-148	0.0799966921117425	0.779	0.553	3.21013263842053e-144
PREX2	1.86490206606294e-148	-0.432470868893955	0.505	0.618	4.37599269801668e-144
CES2	7.17138964876487e-148	0.36989309516437	0.665	0.429	1.68276658108268e-143
KRT19	1.05867631937802e-147	0.664365101624158	0.666	0.47	2.48418398342051e-143
CAPG	2.56653920988461e-147	-0.34520724685542	0.295	0.421	6.02238425599425e-143
MRPL12	3.75934237743898e-147	0.412568032097732	0.811	0.646	8.82129688866056e-143
MST1	4.92377716806516e-147	-0.284700497542379	0.146	0.344	1.15536431248649e-142
MXRA7	7.79351005560389e-147	-0.356750768250745	0.337	0.469	1.82874713454745e-142
PTPN1	1.4570475520319e-146	0.235152716010196	0.472	0.228	3.41896208084286e-142
FCGRT	1.54293254817679e-146	0.324605069288049	0.608	0.36	3.62049122429684e-142
DCDC2	1.82380928438381e-146	0.175246545413778	0.186	0.029	4.27956848580661e-142
ARPC5L	8.01264929124858e-146	-0.262177643708421	0.331	0.441	1.88016815619148e-141
SCG5	4.59975969719992e-145	-0.286126449955772	0.169	0.344	1.07933361294796e-140
CD63	4.96156839529774e-145	0.389489219977277	0.991	0.968	1.16423202395661e-140
CDC26	7.49450277334214e-145	-0.273582855219064	0.432	0.547	1.75858507576473e-140
TCF25	1.19737192428695e-144	0.296403194249678	0.742	0.515	2.80963322033932e-140
SPTAN1	1.36130911155694e-144	-0.319526716873815	0.48	0.56	3.19431183026837e-140
FTL	1.85575194311094e-144	0.390477311260907	0.999	0.986	4.35452193450981e-140
EIF3G	3.39578933142696e-144	0.323986886261275	0.853	0.673	7.96821966619336e-140
GCHFR	9.36617296408331e-144	0.325850589733032	0.56	0.315	2.19777248602215e-139
METTL7B	1.0040259198203e-143	0.217506361696317	0.372	0.148	2.35594682085834e-139
NEU1	2.48570816575539e-143	0.273827904730183	0.532	0.285	5.83271421094502e-139
RBP5	3.19718476284458e-143	0.354892084879179	0.669	0.434	7.50219404601481e-139
DSTN	3.88128289894747e-143	-0.307150336488416	0.909	0.9	9.10743032238025e-139
DDC	6.4843414576106e-143	0.165298006988005	0.267	0.075	1.52155072302833e-138
BIN1	8.67805080937476e-143	0.144851766344362	0.212	0.044	2.03630462241979e-138
CST3	8.74998040617411e-143	0.382635561192495	0.95	0.876	2.05318290230876e-138
TSKU	9.86811139305713e-143	0.278197057550989	0.5	0.256	2.31555233838086e-138
YIF1A	1.40464728824978e-142	0.359517364705513	0.785	0.607	3.29600486187812e-138
CCR6	1.44803075631359e-142	-0.275727905992062	0.085	0.223	3.39780416968985e-138
HPS3	1.73688166299724e-142	-0.313017863255769	0.344	0.45	4.07559282222302e-138
SLC9A3R1	1.89386068873277e-141	0.38369118403547	0.775	0.604	4.44394410611145e-137
REG3G	2.05080028035035e-141	0.203436536887426	0.14	0.011	4.81220285784211e-137
GPX4	4.61524347916853e-141	0.321264643235492	0.987	0.94	1.08296688238689e-136
PPP1CA	1.03259728800168e-140	0.316700331343825	0.77	0.565	2.42298953629594e-136
PHGDH	1.13790036713147e-140	0.31148738153954	0.355	0.142	2.67008321147399e-136
N4BP2L2	1.30068278052088e-140	-0.376354998190438	0.854	0.864	3.05205214449224e-136
PSMB7	2.3469806716152e-140	-0.250523722000586	0.655	0.658	5.50719014594507e-136
RPL6	3.62806665249833e-140	-0.267026286431445	0.996	0.98	8.51325840008733e-136
KDELR2	2.42282325039299e-139	0.367437089089264	0.854	0.723	5.68515475704715e-135
CISD3	1.23996593334532e-138	0.292674008972929	0.673	0.435	2.90958006259479e-134
ECI1	1.31423297723817e-138	0.325711839097385	0.771	0.562	3.08384768108937e-134
ABTB2	3.21026983828627e-138	0.119252307772809	0.195	0.037	7.53289817553874e-134
GPS1	6.76938320848533e-138	0.196319992644084	0.468	0.231	1.58843576987108e-133
SLC6A8	7.75568897609694e-138	0.0819551720817684	0.707	0.489	1.81987241824115e-133
CCN1	9.51409738169036e-138	0.377894697525903	0.747	0.515	2.23248295061364e-133
P4HB	1.16266753404295e-137	0.362070999303271	0.952	0.901	2.72819936863178e-133
C15orf48	1.33352189196872e-137	-0.696454561097128	0.031	0.149	3.1291091195046e-133
RTN3	3.12623008795008e-137	-0.279443083718607	0.699	0.723	7.33569890137487e-133
VEGFB	3.59407692522805e-137	0.320950915561691	0.85	0.679	8.43350150504762e-133
BASP1	3.64366241683185e-137	0.339020048964985	0.351	0.144	8.54985386109593e-133
CXCL14	4.59605070325665e-137	0.796361961497454	0.431	0.225	1.07846329751917e-132
VMP1	4.62840534199151e-137	-0.502866559687061	0.955	0.957	1.08605531349831e-132
SMC2	4.84720221087844e-137	-0.282044124153964	0.341	0.461	1.13739599878263e-132
SNRPD3	1.675249162802e-136	-0.278729295762027	0.68	0.712	3.9309721605149e-132
CDC42EP4	2.21464085563656e-136	0.191368341128423	0.351	0.138	5.19665476775118e-132
MRPL37	2.69169160045816e-136	0.318795454077513	0.725	0.518	6.31605434047507e-132
GLUD1	3.02721643269545e-136	-0.327346783758032	0.729	0.742	7.10336335931988e-132
RGN	4.3706506078089e-136	0.13624143031171	0.178	0.029	1.02557316512236e-131
PKN1	5.92398490190689e-136	0.174429016490733	0.49	0.255	1.39006305723245e-131
OXA1L	8.62805758701954e-136	0.194535235638459	0.47	0.233	2.02457371279413e-131
PLIN2	1.22645732431536e-135	0.553439020353534	0.928	0.814	2.877882111506e-131
ACSF3	2.10823798340029e-135	0.0722931898484798	0.1	0.001	4.94698042804878e-131
SEPTIN7	3.56710077463741e-135	-0.303915407504296	0.923	0.908	8.37020196768668e-131
LGALS3BP	5.0778094353044e-135	0.345953575796347	0.932	0.872	1.19150798399418e-130
SMAD5	5.912470318939e-135	-0.298268010000326	0.689	0.705	1.38736116033904e-130
MARCKSL1	7.55726876556738e-135	0.282996665200313	0.576	0.334	1.77331311584039e-130
MYEF2	1.44060752646432e-134	-0.325802913519378	0.507	0.579	3.38038556084852e-130
TOB1	2.14740713294861e-134	0.301135262871405	0.571	0.329	5.03889083746391e-130
RPL41	3.30388431388018e-134	-0.308744896749021	0.998	0.989	7.75256454251985e-130
MOCS2	4.29124329323938e-134	-0.236606573045205	0.447	0.5	1.00694023875862e-129
CHMP1A	9.04375986878684e-134	0.140922854959897	0.368	0.157	2.12211825321083e-129
CHPT1	1.27168959155762e-133	0.189281889133619	0.482	0.248	2.98401962658995e-129
RPS18	1.31524642036736e-133	-0.313737852041947	0.998	0.988	3.086225725392e-129
DPM2	7.59327167367099e-133	-0.24452441992478	0.449	0.52	1.7817611982269e-128
MEF2A	8.04619170651733e-133	-0.311668450917866	0.38	0.491	1.88803888393429e-128
PAXX	1.68375343857362e-132	-0.273738882748339	0.418	0.489	3.95092744361299e-128
NRBP2	2.33376200297642e-132	0.134372350932224	0.235	0.063	5.47617253998417e-128
RPS7	2.41537737172272e-132	-0.296868679340286	0.996	0.98	5.66768300274735e-128
FGFR4	4.1848419334252e-132	0.278924600365576	0.691	0.458	9.81973159678222e-128
LGI4	6.98516545903793e-132	-0.412551793093123	0.822	0.828	1.63906907496325e-127
HMGA1	1.27385604731755e-131	0.311133177255332	0.46	0.235	2.98910321503062e-127
SLC25A10	1.46183743416197e-131	0.15442515771994	0.33	0.128	3.43020153926105e-127
AGL	1.97279561417867e-131	0.440113947908203	0.55	0.332	4.62916490867025e-127
MANF	3.0415355788038e-131	0.328088846376339	0.619	0.4	7.13696323566313e-127
DUSP23	4.4514195577388e-131	0.402866724535107	0.889	0.755	1.04452559922341e-126
SQSTM1	1.2058637913124e-130	0.438896692998307	0.956	0.913	2.82955938631455e-126
IGFLR1	1.70227335766568e-130	0.201192907914343	0.288	0.097	3.99438443376252e-126
ICAM1	2.14535443279563e-130	0.205250515830786	0.56	0.323	5.03407417655494e-126
BTN3A2	3.09832397858126e-130	-0.265295721129021	0.426	0.509	7.27021721574093e-126
PRR5	7.80446331063112e-130	0.121856505637288	0.256	0.079	1.83131731583959e-125
TMEM150A	2.61268406102212e-129	0.189160604587459	0.402	0.182	6.1306631491884e-125
SERPING1	4.47452419110538e-129	0.348600881438111	0.34	0.137	1.04994710144288e-124
IMPA2	9.07910284637965e-129	0.38762921628515	0.865	0.737	2.13041148290299e-124
NSA2	1.69530167717217e-128	-0.287787871467518	0.879	0.867	3.97802538548449e-124
KCNJ16	1.88986802276633e-128	0.117762465591433	0.244	0.077	4.4345753154212e-124
PTPN14	3.45275702599444e-128	-0.338712120791807	0.532	0.61	8.10189436149595e-124
PCSK6	4.35450191339094e-128	-0.383196388863526	0.823	0.838	1.02178387397718e-123
STC1	1.93943852809649e-127	-0.425119105796674	0.757	0.796	4.55089250617842e-123
ITIH5	1.0427011809362e-126	-0.389184175115028	0.3	0.405	2.44669832106679e-122
NPDC1	1.49053856100807e-126	0.112852068532606	0.127	0.01	3.49754873340543e-122
RPL9	2.49697914334706e-126	-0.220539389136157	0.992	0.974	5.85916155986387e-122
ILF2	3.96802714351838e-126	0.368460336684078	0.794	0.626	9.31097569226588e-122
SAA2	4.96026678929979e-126	1.2329742241497	0.254	0.08	1.1639266021092e-121
HMGN1	6.59249201521119e-126	-0.315628439064543	0.935	0.924	1.54692825136931e-121
AGXT2	6.65033342785487e-126	0.162388946475181	0.354	0.148	1.56050073884615e-121
MYOF	1.15423459912951e-125	-0.338906588911041	0.646	0.702	2.7084114868574e-121
MALAT1	1.47325500481045e-125	-0.851938671471624	0.992	0.984	3.45699286878772e-121
RPL31	1.79550889400955e-125	-0.282695156294101	0.977	0.941	4.21316161979341e-121
FBL	3.03195767642709e-125	0.294751883994077	0.828	0.642	7.11448868773616e-121
MTCH2	3.13368297256001e-125	0.307213515407924	0.662	0.455	7.35318709511206e-121
RHOBTB1	5.05435380818572e-125	0.200960992718872	0.533	0.301	1.18600412109078e-120
RNLS	6.30694644204196e-125	0.173457820574394	0.295	0.104	1.47992498262515e-120
SH3BGRL	7.55892306365026e-125	-0.252511582889674	0.643	0.674	1.77370129688553e-120
NIT2	8.3441396063578e-125	0.343567453985094	0.913	0.819	1.95795235863186e-120
TMEM59	1.3520334732492e-124	-0.298564377491009	0.884	0.87	3.17254654497925e-120
MTMR2	1.54833360872633e-124	-0.264135508009229	0.511	0.573	3.63316481287632e-120
IFI44L	2.24381751194639e-124	-0.494810768627647	0.287	0.455	5.26511779178221e-120
RPL18	2.58482260372844e-124	-0.23615412803567	0.997	0.981	6.06528623964879e-120
ZNF66	5.02830338939954e-124	-0.243455728761551	0.13	0.28	1.1798913903226e-119
SLC44A1	5.76860761995914e-124	-0.274913573027621	0.317	0.442	1.35360377802341e-119
PDE4D	6.75309197160273e-124	0.11261530885041	0.279	0.104	1.58461303113658e-119
PPP1R16A	1.00278999874075e-123	0.22709316878151	0.463	0.238	2.35304673204518e-119
TXNDC17	1.26085503125817e-123	0.384354587011766	0.937	0.869	2.9585963308473e-119
LSR	1.41320461823497e-123	0.282435192841911	0.729	0.514	3.31608463668837e-119
CALD1	1.66764640127623e-123	-0.304474947419936	0.988	0.974	3.91313228059466e-119
ADM2	3.37071577849194e-123	0.147197034968381	0.239	0.069	7.90938457423133e-119
PIEZO1	9.08760999317334e-123	0.127673692854294	0.437	0.223	2.13240768489812e-118
BAG3	1.00315209846802e-122	0.114981083781283	0.229	0.065	2.35389639905522e-118
ZDHHC4	1.29141371755606e-122	0.211403897118059	0.517	0.287	3.0303022882453e-118
RPS5	1.65246625048448e-122	0.33972811120015	0.991	0.964	3.87751205676183e-118
C1orf122	1.74182187235255e-122	0.240260969106196	0.584	0.353	4.08718502347525e-118
MXD4	2.38176855958625e-122	0.180365340940347	0.461	0.239	5.58881992506913e-118
CLEC18A	2.47955402752751e-122	0.164633999698114	0.205	0.049	5.81827352559329e-118
MCL1	2.87655746752528e-122	0.300127026820629	0.914	0.767	6.74984209754808e-118
UROS	3.13419925007525e-122	0.199634548996798	0.51	0.281	7.35439854030156e-118
BEX3	5.1437318950723e-122	-0.378204243214096	0.933	0.912	1.20697668917872e-117
AC005906.3	6.01857838809456e-122	-0.168563512380835	0.039	0.166	1.41225941876639e-117
AFAP1	1.64531355704478e-121	-0.158953727361153	0.041	0.162	3.86072826160559e-117
COX5A	2.18352490585367e-121	0.37409796860077	0.894	0.788	5.12364119158563e-117
RPL35A	2.3862324889141e-121	-0.251851713467948	0.994	0.979	5.59929453523694e-117
SPG7	5.40169395990491e-121	0.177110565575143	0.533	0.305	1.26750748769169e-116
ABCA2	5.59609590195947e-121	-0.264200533385976	0.206	0.337	1.31312390339479e-116
DNM1	6.18638196414822e-121	-0.153424615635775	0.037	0.164	1.45163452788738e-116
GLS	7.12792156358667e-121	-0.342565154854099	0.888	0.893	1.67256679489561e-116
ENC1	1.06458814180441e-120	-0.398885521428209	0.16	0.303	2.49805607474405e-116
SLC17A3	1.08132792904869e-120	0.211354710929815	0.138	0.016	2.53733598551274e-116
ZBED3	1.9527841101238e-120	0.202485541650974	0.42	0.204	4.58220791440549e-116
TST	2.15611929259813e-120	0.257334097274477	0.566	0.337	5.05933392008152e-116
CHST15	2.17742840791616e-120	-0.350922017216351	0.508	0.6	5.10933575917527e-116
PLAAT3	2.37666136340897e-120	0.254477029566459	0.623	0.392	5.57683588923914e-116
AGPAT2	4.77489965940158e-120	-0.252238657340319	0.433	0.488	1.12043020507858e-115
CITED4	5.3865169935757e-120	0.200091954830802	0.306	0.116	1.26394621254254e-115
FABP7	9.39386641950119e-120	0.580519582996089	0.963	0.933	2.20427075533595e-115
SETX	1.18656140400997e-119	-0.287040070308161	0.341	0.457	2.78426633450939e-115
NAA10	3.27735528318459e-119	0.245566852222169	0.606	0.379	7.69031417199264e-115
IFI27L2	4.78530138831083e-119	-0.275560874906473	0.459	0.541	1.12287097076714e-114
COX4I1	1.3222771260163e-118	0.256963431373204	0.987	0.946	3.10272327619725e-114
SOX9	1.51455246210498e-118	0.258221407369606	0.52	0.294	3.55389735232933e-114
AHCY	2.45302816891303e-118	0.22676798510552	0.616	0.389	5.75603059835442e-114
CD320	3.5699959695798e-118	0.296846667454854	0.717	0.509	8.37699554261901e-114
ANKRD13A	4.63163967216152e-118	0.185892573201884	0.467	0.246	1.0868142490727e-113
AUP1	4.63826368948383e-118	0.238699537888117	0.687	0.466	1.08836857473738e-113
PRPF4B	5.53529445431637e-118	-0.275059930779861	0.682	0.703	1.29885684370534e-113
ZBTB7A	1.30114129708616e-117	0.222830239882249	0.62	0.392	3.05312805361268e-113
JMJD4	1.96152859597603e-117	0.140311187960044	0.364	0.164	4.60272685045775e-113
NRIP1	5.38343882973194e-117	0.142920611956221	0.429	0.223	1.2632239213966e-112
PPP1CB	5.62979108494866e-117	-0.270831812533551	0.694	0.706	1.3210304780832e-112
RPL11	5.9012976653795e-117	-0.264074828005438	0.993	0.974	1.3847394971813e-112
CCNG1	6.00706953670114e-117	0.273453024552619	0.75	0.544	1.40955886678692e-112
GNAQ	1.07239261491194e-116	0.166903985968952	0.444	0.23	2.51636927089086e-112
TAX1BP1	1.23094421807531e-116	0.320727465972753	0.824	0.664	2.88841060771372e-112
MTRNR2L8	1.43196189621189e-116	0.213040078452227	0.607	0.381	3.3600985894612e-112
CRELD2	2.37317882515025e-116	0.236201879776324	0.489	0.269	5.56866411321507e-112
SLCO4C1	3.06466579979745e-116	0.225473526146842	0.545	0.319	7.19123829922471e-112
NINJ1	7.4170112084546e-116	-0.26756804772461	0.471	0.533	1.74040168006387e-111
SDC1	9.29853524297168e-116	0.308960537006913	0.543	0.327	2.18190129476331e-111
RNF152	1.12496737443369e-115	0.0916511414977793	0.107	0.006	2.63973594410866e-111
BDKRB2	1.42330268763878e-115	-0.164089490513203	0.019	0.12	3.33977975654439e-111
MAP2K2	1.54215078728297e-115	0.255723951282683	0.758	0.557	3.61865682235949e-111
STAT1	1.87299830178703e-115	-0.321304689503246	0.603	0.625	4.39499051514327e-111
YBX3	2.21966819485829e-115	0.289819607078105	0.992	0.961	5.20845141923499e-111
HMOX2	2.39325814625171e-115	0.174340681099576	0.428	0.215	5.61578024017963e-111
TTC21B-AS1	3.51179369700933e-115	-0.279485339216472	0.487	0.502	8.24042391003239e-111
AC253572.2	4.10787441904599e-115	0.217384029100942	0.319	0.129	9.63912732429141e-111
IGFBP4	4.62984323765426e-115	0.323709515703053	0.643	0.424	1.08639271571557e-110
BARX2	6.57255487690136e-115	-0.26874871643715	0.386	0.46	1.5422500018649e-110
KIF1C	8.30887104053302e-115	0.136116291072946	0.402	0.201	1.94967658966107e-110
PDK4	8.41216681470195e-115	0.16376111507064	0.181	0.039	1.97391494306981e-110
TARSL2	9.40262559955719e-115	-0.273976897663311	0.578	0.593	2.20632609693609e-110
ETV6	9.81314543936613e-115	-0.313728182927576	0.336	0.454	2.30265457734726e-110
DDIT4	1.01367825605524e-114	-0.55536723330261	0.693	0.753	2.37859602783362e-110
COBL	1.06634156958402e-114	0.105364921094534	0.222	0.067	2.50217049302891e-110
FLAD1	1.23625243873212e-114	0.166784036520534	0.462	0.246	2.90086634748492e-110
LRRC59	2.41969283760032e-114	0.278705138138141	0.613	0.398	5.67780924342915e-110
NDUFV1	2.44723761295358e-114	0.28804803687155	0.802	0.634	5.74244305879558e-110
MRPL33	6.28319297084364e-114	-0.233885018040403	0.729	0.732	1.47435123060846e-109
RAD23B	6.48262170981806e-114	-0.230440976805515	0.512	0.56	1.52114718420881e-109
AIMP2	6.72320093395568e-114	0.238919829728501	0.547	0.327	1.5775990991527e-109
PQBP1	9.24315079548101e-114	0.162586664253818	0.471	0.255	2.16890533415962e-109
RPS29	1.11739273397779e-113	0.313443313798482	0.987	0.952	2.62196205027888e-109
SLC27A3	1.5517641177661e-113	0.294608084161461	0.438	0.231	3.64121450233816e-109
AQP11	1.95386152196198e-113	0.0817605091136833	0.139	0.02	4.58473606128378e-109
KMT2E	2.88929470552631e-113	-0.265616523846272	0.766	0.755	6.77973002651748e-109
MRPL23	4.18163242921665e-113	0.244396824535184	0.711	0.5	9.81220049515687e-109
CCL2	1.05672436448958e-112	0.393338831967009	0.221	0.064	2.47960372127481e-108
ANO6	1.09485745484073e-112	-0.256217049301096	0.554	0.594	2.56908301778376e-108
TSPAN6	1.20689261408886e-112	0.148938240470374	0.341	0.149	2.83197351895951e-108
SSX2IP	1.2598836362804e-112	0.188256374020808	0.381	0.178	2.95631695253195e-108
CHURC1	2.358457386337e-112	-0.244555458466602	0.635	0.663	5.53412025703976e-108
SPIRE1	2.41110616117909e-112	-0.244514261244852	0.473	0.517	5.65766060720673e-108
ANKRD36C	5.28554241508526e-112	-0.306917634246606	0.205	0.352	1.24025252769976e-107
RPLP2	5.58009371504372e-112	0.204613190607722	0.997	0.982	1.30936899023501e-107
LNPEP	9.33484588202146e-112	-0.28747520165901	0.57	0.614	2.19042158621634e-107
TIMM50	1.10732622758033e-111	0.193201520345592	0.511	0.292	2.59834099301725e-107
ACMSD	1.49682122188545e-111	0.151749343291187	0.299	0.118	3.5122909971542e-107
CDH2	1.56507695112904e-111	-0.270742614801316	0.741	0.738	3.6724530658243e-107
TNKS1BP1	1.58282766726842e-111	0.185224951084275	0.432	0.222	3.71410512124536e-107
MLEC	2.56541432878065e-111	0.333178322402413	0.854	0.725	6.01974472248378e-107
NEAT1	2.91702531149565e-111	0.576136830697017	0.992	0.981	6.84479989342454e-107
CTNND1	2.965484243969e-111	-0.305733350778013	0.671	0.676	6.95850877847325e-107
CYB5R3	3.20401634881196e-111	0.337140115092911	0.861	0.729	7.51822436248726e-107
PRLR	3.88204036291501e-111	0.124414240161725	0.178	0.039	9.10920771158006e-107
CLUH	4.00849213100842e-111	0.13386417462119	0.481	0.273	9.40592678541127e-107
SPINK13	4.94731157204459e-111	-0.282310336090505	0.328	0.44	1.16088666038026e-106
ZNF787	9.66763344469683e-111	0.15770647853369	0.436	0.228	2.26851018779811e-106
PSMD3	1.12798501388213e-110	0.197569560713838	0.586	0.365	2.64681683507441e-106
CAVIN3	2.18031596106325e-110	-0.359968715079673	0.856	0.844	5.11611140263491e-106
CFH	3.88204051268154e-110	-0.381196076171585	0.784	0.821	9.10920806300724e-106
OCIAD2	4.31713408582098e-110	0.320570056871465	0.9	0.807	1.01301551323789e-105
FARP1	8.12675021380049e-110	0.186013703783075	0.577	0.357	1.90694193766829e-105
DIRAS2	9.61198346351137e-110	-0.231076527433882	0.175	0.288	2.25545191971294e-105
TENM1	1.08263342925161e-109	0.0762166318361047	0.204	0.062	2.5403993417389e-105
AL117335.1	2.25291478006828e-109	-0.290137681343069	0.234	0.352	5.28646453143023e-105
SLC35F6	2.70893168573731e-109	0.145948476890045	0.363	0.169	6.35650820058259e-105
ABCC2	4.12268046408887e-109	0.202574833332008	0.533	0.315	9.67386970898454e-105
GLCCI1	4.71026116033993e-109	-0.267466502209692	0.271	0.396	1.10526278127376e-104
CCL14	4.87779426120407e-109	0.083293641715691	0.126	0.015	1.14457442339154e-104
EGFL7	5.83126723868545e-109	-0.298719904662556	0.026	0.12	1.36830685755754e-104
HLTF	5.87825075491116e-109	-0.239308282492778	0.31	0.41	1.3793315396399e-104
PLBD1	7.15786057382306e-109	0.0681882765949602	0.104	0.007	1.67959198364758e-104
EIF4EBP1	2.52276429327107e-108	0.343798769967955	0.848	0.709	5.91966641416056e-104
PLAGL1	2.75400030687311e-108	-0.315420279820072	0.52	0.59	6.46226172007776e-104
HIST1H4C	3.51547433366365e-108	-0.490298803390427	0.879	0.845	8.24906052394177e-104
SLC2A1	4.20322885992946e-108	-0.370967684032085	0.89	0.894	9.86287651982448e-104
TMEM205	6.29132392148511e-108	0.279727811851114	0.916	0.805	1.47625915817648e-103
EIF2AK2	1.6824384447233e-107	-0.287872284073058	0.661	0.669	3.94784181054323e-103
CCL20	1.69534751729872e-107	0.306399598989864	0.553	0.336	3.97813294934145e-103
ARHGEF28	1.73924118147772e-107	-0.295576084398074	0.466	0.528	4.08112943233747e-103
CCDC88A	2.00164400780975e-107	-0.301275565573664	0.643	0.675	4.69685766432558e-103
MRPL50	2.0430458774338e-107	-0.192328798467041	0.379	0.443	4.7940071513984e-103
SNHG6	2.17829084642319e-107	-0.220599296870125	0.976	0.94	5.11135947113202e-103
CYCS	2.96122463339701e-107	0.380054807105594	0.892	0.777	6.94851360226609e-103
KLHDC2	3.06279078893596e-107	0.187103773056681	0.519	0.303	7.18683858623823e-103
LBP	6.09656285289324e-107	-0.40829088911287	0.3	0.5	1.4305584734314e-102
EMD	6.19042501634653e-107	0.150318321095813	0.501	0.288	1.45258323008571e-102
AL109615.3	8.99472342485658e-107	0.11255354972819	0.261	0.097	2.1106118516426e-102
RPL15	1.10021176524246e-106	-0.235180649696464	0.99	0.968	2.58164690714144e-102
MBTPS1	1.37980563301284e-106	-0.234638508318496	0.458	0.502	3.23771391786463e-102
BLVRA	1.3818104844837e-106	0.196233574528046	0.487	0.274	3.24241830184101e-102
LPGAT1	1.8232663921521e-106	-0.269185478268503	0.693	0.708	4.27829458918489e-102
MT-ND2	2.29269070290707e-106	-0.899747940642729	0.996	0.987	5.37979873437144e-102
PHC2	3.50046625204647e-106	0.145988435397835	0.421	0.222	8.21384406042705e-102
RNPEPL1	3.84641113037368e-106	0.135264769934042	0.441	0.241	9.02560371742184e-102
ECI2	4.61813090917424e-106	0.224708194363889	0.582	0.368	1.08364441783774e-101
TEX264	5.06500469373109e-106	0.158584768358922	0.477	0.268	1.188503351384e-101
GUCD1	5.87353612873341e-106	0.16731693574124	0.497	0.286	1.37822525260729e-101
DPYS	6.9092015197954e-106	0.194980639940624	0.634	0.418	1.62124413661999e-101
ACAA1	7.9239373880824e-106	0.177407408022057	0.467	0.258	1.85935190811353e-101
EIF4A2	7.97881999789259e-106	-0.3009782411026	0.777	0.795	1.8722301125055e-101
MPC1	8.29343158948269e-106	0.191647645532496	0.493	0.281	1.94605372247211e-101
HADHA	9.56531879975574e-106	0.301225637854167	0.868	0.748	2.24450205636268e-101
CNOT4	1.81947780852073e-105	-0.261949863266315	0.546	0.603	4.26940467769389e-101
DDT	2.34408615427427e-105	0.314825314464348	0.909	0.813	5.50039816100457e-101
POT1-AS1	3.01052702216926e-105	-0.277505316924182	0.784	0.779	7.06420165752018e-101
BLOC1S2	3.05839055508584e-105	-0.211152279476796	0.488	0.529	7.17651343750892e-101
MRPL28	4.14665197406055e-105	0.26886819990692	0.756	0.569	9.73011885713309e-101
UBAC1	5.67687418613256e-105	-0.200800718208012	0.336	0.416	1.33207852777601e-100
TNFAIP6	5.93088392437769e-105	-0.402995541338617	0.286	0.446	1.39168191285523e-100
GPBP1	8.23769944786485e-105	-0.270830519636706	0.644	0.668	1.93297617544149e-100
SSR2	1.1014956562592e-104	0.259280689787448	0.968	0.911	2.58465955741222e-100
KCNAB1	1.19943465585783e-104	-0.124738985694946	0.02	0.119	2.81447341997041e-100
SOCS3	1.2763834721395e-104	0.382951784714438	0.462	0.255	2.99503381737534e-100
MPP6	2.14305406975258e-104	0.276337558813536	0.659	0.457	5.02867637467443e-100
MLST8	2.14568958952649e-104	0.123139787030047	0.427	0.232	5.0348606218239e-100
RNF126	2.82829657901076e-104	0.176490121799861	0.496	0.285	6.63659792264875e-100
HSPB2	3.54644148174098e-104	0.121243611448917	0.157	0.032	8.32172493690521e-100
PHB2	3.73922780031505e-104	0.25769729620518	0.871	0.73	8.77409803343926e-100
INO80C	4.90970748531365e-104	0.154212542429515	0.382	0.187	1.15206286142885e-99
TUFM	6.17192648695739e-104	0.291458267983621	0.872	0.754	1.44824255016455e-99
BEX4	6.78258682896087e-104	0.228981303331855	0.488	0.278	1.59153399941567e-99
RTCB	1.07276210183032e-103	0.218646128750024	0.586	0.374	2.51723627194485e-99
ABHD11	1.15893891387174e-103	0.163940764841202	0.436	0.233	2.71945016140003e-99
HINT2	1.1764083804114e-103	0.166458690627258	0.427	0.225	2.76044226463535e-99
PNPLA4	1.29326912596834e-103	0.111969061660065	0.207	0.06	3.0346560040847e-99
MYEOV	1.57297482069893e-103	-0.272258915801669	0.483	0.561	3.69098541677003e-99
PKN2	1.64293151951226e-103	-0.247704817774724	0.466	0.526	3.85513881053553e-99
MVP	2.96817071202455e-103	0.244420904737856	0.758	0.566	6.9648125757656e-99
APBB2	3.10608540201618e-103	-0.250200011337629	0.29	0.388	7.28842939583096e-99
GRTP1	3.13833607811436e-103	0.0745272734761184	0.131	0.02	7.36410560729535e-99
SMIM7	3.50969214463213e-103	-0.2242447100293	0.696	0.702	8.2354926173793e-99
JPX	6.78974940327065e-103	-0.301468049209658	0.829	0.822	1.59321469747746e-98
RPA3	7.43916706321058e-103	-0.277116412056184	0.821	0.815	1.74560055138236e-98
EIF3L	7.67848428963674e-103	0.244170453304297	0.762	0.57	1.80175633856326e-98
DEPP1	8.10224472073833e-103	-0.443746467080078	0.847	0.912	1.90119172372125e-98
PGP	8.77142881273612e-103	0.248441540533497	0.515	0.306	2.05821577090853e-98
ATF7IP	1.59393708290615e-102	-0.277426410633017	0.602	0.636	3.74017336503927e-98
PJA2	2.64037963976133e-102	-0.270130933574651	0.727	0.739	6.19565082469996e-98
OAZ1	3.43809755471666e-102	0.291513367007521	0.967	0.908	8.06749591214263e-98
MACC1	4.71716203140624e-102	0.173339109561934	0.405	0.209	1.10688207066947e-97
SLC22A18	5.75747258288538e-102	0.22595573422713	0.554	0.342	1.35099094157405e-97
ACADL	5.84372006908302e-102	0.105699204251535	0.188	0.049	1.37122891421033e-97
GAS8	7.01580285783421e-102	0.0915872241024807	0.26	0.105	1.6462581405908e-97
ZDHHC24	9.01501657486738e-102	0.184928705787122	0.527	0.316	2.11537363929263e-97
WDR13	9.48819244128541e-102	0.16477156854793	0.635	0.424	2.22640435634762e-97
MAST4	9.89248456828151e-102	0.10027831719822	0.187	0.05	2.32127150394726e-97
CFDP1	1.06649156734336e-101	-0.247453316591398	0.828	0.81	2.5025224627712e-97
TRIM38	1.13602095300104e-101	0.312147934921817	0.678	0.485	2.66567316621693e-97
VPS51	1.18888420305186e-101	0.142206692494621	0.575	0.368	2.78971678246119e-97
MYO15B	3.39249875937145e-101	0.107088670262347	0.485	0.288	7.9604983388651e-97
GOLGA2	4.71605192282057e-101	-0.241314134704173	0.324	0.43	1.10662158368985e-96
XPA	5.41256837164651e-101	-0.213501006686516	0.303	0.409	1.27005916840685e-96
SMCHD1	9.52706094078835e-101	-0.247447552056218	0.454	0.51	2.23552484975599e-96
ORMDL1	1.29862436662753e-100	-0.24444337003266	0.663	0.686	3.0472220762915e-96
LRATD2	1.58198465303915e-100	0.156804908361789	0.341	0.158	3.71212698835636e-96
IDH2	2.97246071389589e-100	0.315830237001492	0.826	0.696	6.97487906515671e-96
IFI44	3.28914941352747e-100	-0.296966255471845	0.268	0.397	7.71798909884221e-96
AGMAT	4.39397041854485e-100	0.0904242602554438	0.174	0.044	1.03104515871155e-95
RAB32	4.45149327693902e-100	0.270668733057619	0.696	0.504	1.04454289743374e-95
SPSB1	4.65272049392477e-100	0.119580378231177	0.178	0.045	1.09176086389945e-95
TRAP1	4.75362226785028e-100	0.245350215734909	0.699	0.501	1.11543746515107e-95
S100A1	4.97203813507151e-100	-0.317444526756383	0.938	0.934	1.16668874839453e-95
CLK4	6.14168379203117e-100	-0.263627623816228	0.379	0.475	1.44114610180011e-95
DUSP8	6.47887301379654e-100	0.0957487974712007	0.191	0.055	1.52026755268736e-95
ITIH4	7.20188772388395e-100	-0.166753680443517	0.054	0.178	1.68992295440937e-95
PANTR1	7.26587614225816e-100	-0.269791201290219	0.633	0.647	1.70493783678088e-95
KHK	8.50770368532318e-100	0.195869608763635	0.332	0.15	1.99633266976109e-95
EBP	1.29047181859743e-99	0.164731269536155	0.418	0.221	3.02809212233886e-95
SPNS2	1.33991856782572e-99	0.112927556207292	0.261	0.104	3.14411891940305e-95
AIG1	1.77026624518989e-99	0.290255342679531	0.771	0.597	4.15392974433809e-95
BHLHE41	1.77327013564505e-99	-0.279855413769101	0.753	0.722	4.1609783732911e-95
IFNAR1	2.28513605159537e-99	-0.227595600000511	0.425	0.491	5.36207174506853e-95
CIAO2A	3.38330973845891e-99	-0.199820463854911	0.559	0.576	7.93893630129383e-95
ANG	3.41410664140967e-99	0.180548928819414	0.394	0.202	8.01120123406779e-95
PSMD2	3.44216545258836e-99	0.278458855501823	0.702	0.523	8.07704123449858e-95
SLC4A2	5.39199545768371e-99	0.141835210804891	0.515	0.312	1.26523173414548e-94
CDK10	5.56540488937116e-99	0.0858419682292865	0.347	0.174	1.30592225729094e-94
ZMIZ2	5.80188088327424e-99	0.113870548638727	0.415	0.229	1.3614113492603e-94
CHDH	6.24505643861312e-99	0.170138763308692	0.363	0.175	1.46540249332057e-94
APEH	7.59917998089873e-99	0.110359957065708	0.323	0.151	1.78314758251789e-94
AC016831.5	7.89694780769315e-99	0.207549103629565	0.416	0.219	1.8530188030752e-94
H2AFV	1.00186495204561e-98	-0.282638199898464	0.78	0.767	2.35087610997503e-94
ISCA1	1.53179079242812e-98	-0.238619512710999	0.636	0.634	3.59434709443258e-94
TUT4	1.82777109281521e-98	-0.24616652466926	0.541	0.569	4.28886486929089e-94
MAN2A1	1.82885453804598e-98	-0.231251452289094	0.411	0.474	4.29140717352489e-94
HP1BP3	1.85041406396541e-98	-0.246185527062492	0.595	0.612	4.34199660109483e-94
POLDIP2	1.99095683917425e-98	0.21753938832169	0.647	0.442	4.67178022312239e-94
RPL5	2.1772603543409e-98	-0.208097550672524	0.985	0.961	5.10894142146093e-94
HAVCR1	2.54973499118945e-98	-0.22248492195629	0.43	0.459	5.98295315682605e-94
LRRC61	2.71497674680094e-98	0.136967421954986	0.376	0.19	6.37069293636839e-94
ADRM1	3.41536201700363e-98	0.261798723193545	0.676	0.484	8.01414697289901e-94
PCMTD1	4.02448795064435e-98	-0.264041681389964	0.428	0.503	9.44346097618697e-94
ACY3	4.17554532361497e-98	0.107453586475322	0.236	0.086	9.79791710186253e-94
AC025164.1	4.2642765674676e-98	-0.363419027985608	0.295	0.464	1.00061249655627e-93
PAK2	4.76804518652797e-98	-0.19997783060514	0.676	0.657	1.11882180301879e-93
ABHD14B	5.99788099660803e-98	0.146916302784264	0.507	0.305	1.40740277585407e-93
ALOX5	6.25173405141204e-98	0.193651547223749	0.582	0.374	1.46696939516384e-93
PRPF4	7.90445404737503e-98	-0.195803695747687	0.245	0.344	1.85478014221655e-93
PUF60	9.73411656986412e-98	0.232856370549298	0.639	0.437	2.28411045311862e-93
NDUFA8	1.61042999316873e-97	-0.181803190431181	0.673	0.655	3.77887397897041e-93
AL627171.2	1.62941499440072e-97	-0.215601642857939	0.096	0.228	3.82342228436128e-93
CRNDE	1.81836846784597e-97	-0.261757713294264	0.913	0.889	4.26680160980056e-93
KARS	1.91669391107381e-97	0.188251697416269	0.599	0.392	4.49752226233469e-93
MAP1LC3B	1.91699389060543e-97	0.274387659589044	0.758	0.57	4.49822616430564e-93
DNAJB11	1.99526004017666e-97	0.20569302593419	0.571	0.364	4.68187768427454e-93
TRMT112	2.3572501005815e-97	-0.24661317669858	0.9	0.882	5.53128736101449e-93
TNFRSF21	3.08025045243169e-97	0.0716500081104268	0.117	0.016	7.22780768663096e-93
CYREN	3.6307095341051e-97	0.262647448719713	0.67	0.478	8.51945992177761e-93
OIP5-AS1	5.25041522978439e-97	-0.22443346131459	0.554	0.59	1.23200993366891e-92
LRRC41	8.72766841436634e-97	0.230928861357524	0.822	0.652	2.04794739343106e-92
ZFPM1	1.06921925482387e-96	0.168715502080235	0.509	0.305	2.50892298144422e-92
UQCRC1	1.09228708032926e-96	0.248255121046015	0.68	0.492	2.56305163399262e-92
PPIP5K2	1.21938440103896e-96	-0.236395604372574	0.609	0.629	2.86128549703792e-92
CMIP	1.34281167415842e-96	-0.194848904747076	0.499	0.495	3.15090759341274e-92
MRPL41	1.41436136479637e-96	-0.21116342554664	0.67	0.658	3.31879894249468e-92
SRSF9	1.57070664433899e-96	-0.231491553152748	0.898	0.877	3.68566314094143e-92
AC008760.2	2.19494879785876e-96	0.173422359853899	0.203	0.061	5.15044735417559e-92
ZBTB41	2.24958622525792e-96	-0.248543108301675	0.409	0.474	5.2786540775677e-92
PCSK7	2.47695006206297e-96	0.125190497088301	0.464	0.27	5.81216332063076e-92
TMEM173	2.85931124492489e-96	-0.211876850921697	0.163	0.315	6.70937383621625e-92
JUNB	2.88650399436265e-96	0.372479325992026	0.977	0.916	6.77318162277197e-92
RNASE4	2.88777506073807e-96	0.224534916643145	0.448	0.25	6.77616418002188e-92
SRGAP1	3.9300076324348e-96	0.111767483047146	0.259	0.106	9.22176290950827e-92
SCYL1	4.66990253803863e-96	0.127386646865345	0.468	0.274	1.09579263055076e-91
AMIGO1	4.88614266485688e-96	0.0936391958836234	0.158	0.036	1.14653337630867e-91
NOL8	5.16042036859894e-96	-0.244142976210293	0.386	0.461	1.21089263949174e-91
SUMO1	5.70848822944501e-96	-0.220666085393199	0.798	0.786	1.33949676303927e-91
JUND	6.17993946271088e-96	0.3109044435779	0.985	0.942	1.45012279492511e-91
FAM118B	6.35884634450576e-96	0.0801628206819797	0.169	0.044	1.49210329473828e-91
UBA52	7.14978554971959e-96	0.222525769360423	0.991	0.965	1.6776971792417e-91
RHOD	8.94081772578506e-96	0.0895090835781885	0.232	0.089	2.09796287935547e-91
RGS17	9.74247137290418e-96	-0.20508656015028	0.138	0.265	2.28607090765197e-91
OGDHL	1.01600789548021e-95	0.0888180695825785	0.312	0.149	2.38406252674431e-91
SSR4	1.17213030755562e-95	0.268599232587587	0.963	0.913	2.75040376667926e-91
PROCR	1.21096702296885e-95	0.20530906154057	0.459	0.261	2.8415341193964e-91
TGIF1	1.49825920679706e-95	0.220385998939824	0.622	0.417	3.51566522874931e-91
TRIP6	1.50640915299882e-95	0.234076994139673	0.739	0.554	3.53478907751173e-91
DPY30	1.75669730822318e-95	-0.209127464034458	0.743	0.736	4.1220902337457e-91
GAPDH	1.85970801386607e-95	0.231867644208718	0.999	0.991	4.36380485453673e-91
ELL2	1.88664260169556e-95	0.15310656465688	0.334	0.158	4.42700686487862e-91
CHI3L2	2.14502653703645e-95	0.213043672255895	0.342	0.162	5.03330476915603e-91
GACAT2	2.78681310415631e-95	0.113057911948429	0.145	0.03	6.53925694890278e-91
GBA	3.38204364498035e-95	0.182001221193083	0.526	0.322	7.9359654129464e-91
PRKCSH	3.62791735561774e-95	0.231570318747554	0.842	0.686	8.51290807495703e-91
GCLM	4.76846755260436e-95	0.174375186606481	0.438	0.243	1.11892091121861e-90
AC027031.2	5.00609896087795e-95	-0.257004052651567	0.243	0.369	1.17468112117001e-90
ZC3HAV1	5.02192140625226e-95	-0.275654000769398	0.489	0.546	1.17839385797709e-90
SLC38A2	5.30485063899282e-95	-0.320257330846804	0.704	0.741	1.24478320243966e-90
ERBB3	6.32080089333221e-95	0.327439420099012	0.654	0.466	1.4831759296204e-90
CTSZ	8.26347730844782e-95	0.242682965373486	0.759	0.581	1.93902495042728e-90
CBX5	8.74098365411333e-95	-0.245919046928409	0.77	0.764	2.05107181443769e-90
IFI35	1.30050230696938e-94	0.141711092624432	0.481	0.288	3.05162866330365e-90
HSF4	1.48797764785763e-94	0.122781608128756	0.387	0.204	3.49153955069792e-90
STOML2	1.74078902029143e-94	0.243778117775441	0.663	0.477	4.08476143611383e-90
UBD	2.0873396318402e-94	0.0979569156940014	0.154	0.034	4.89794244611304e-90
PTP4A3	2.77282777901208e-94	0.0973942465116265	0.233	0.087	6.50644038345184e-90
ABCB8	3.25355892505524e-94	0.150833768026601	0.431	0.237	7.63447601764213e-90
UQCRB	3.66775813929036e-94	0.219309265552192	0.985	0.942	8.60639447384484e-90
ATP5F1D	3.70430950529592e-94	0.290279969020236	0.944	0.873	8.69216225417688e-90
NAGLU	3.85139537461186e-94	0.113700292091019	0.361	0.184	9.03729924652673e-90
PNPLA2	4.09950816836947e-94	0.149312847453287	0.463	0.267	9.61949591707897e-90
SLC7A9	5.17068184139491e-94	0.0652640059503964	0.109	0.013	1.21330049408332e-89
EXOC4	5.81786410589472e-94	-0.230074546020498	0.629	0.613	1.3651618124482e-89
SLC38A1	7.86665441700752e-94	-0.285458636210817	0.949	0.939	1.84591045895082e-89
AP2B1	8.09410135782465e-94	-0.22125895999524	0.606	0.628	1.89928088361355e-89
ST8SIA6	9.8769818370287e-94	-0.192201287460749	0.06	0.175	2.31763378805878e-89
RHOA	1.00137110900939e-93	-0.209690593911477	0.739	0.723	2.34971730729053e-89
PSMA5	1.11213974948152e-93	0.285342719661164	0.787	0.628	2.60963592215838e-89
PIGG	1.43143877040196e-93	0.102441511756294	0.245	0.095	3.3588710747482e-89
GLMP	1.56510944853759e-93	0.224454042827459	0.651	0.454	3.67252932099346e-89
SORCS3	1.77480604137599e-93	-0.296116350254238	0.626	0.66	4.16458237608877e-89
FMO1	1.91126167742283e-93	0.116554725100661	0.187	0.055	4.48477552607267e-89
UPF2	2.23799211717418e-93	-0.269451941634923	0.297	0.413	5.25144850294921e-89
ERF	2.62656232079491e-93	0.11864775027877	0.287	0.125	6.16322848574525e-89
HSPA9	2.95138344515196e-93	0.291797151716389	0.916	0.84	6.92542125404907e-89
AC019117.2	3.57090446093081e-93	0.114447377528741	0.173	0.045	8.37912731757414e-89
VARS	4.7516011806715e-93	0.180845667810327	0.535	0.333	1.11496321704457e-88
SLC39A14	5.28629085466275e-93	0.216137487402894	0.68	0.481	1.24042814904662e-88
CDKN1A	7.3116834481766e-93	0.367372061126583	0.505	0.305	1.71568652111464e-88
NQO2	8.70717621781047e-93	0.15768856130906	0.419	0.229	2.04313889950923e-88
ZNF704	9.81728687791345e-93	0.0799133030728294	0.11	0.014	2.30362636590239e-88
SLCO4A1	1.08515716616427e-92	-0.325761739444984	0.261	0.312	2.54632129040446e-88
ATG12	1.49891726241817e-92	-0.213917310210189	0.672	0.685	3.51720935626423e-88
MAP3K11	1.51663441674341e-92	0.128308237392958	0.514	0.32	3.55878265888841e-88
PTGS2	1.53421860247582e-92	-0.558340321643294	0.344	0.49	3.60004395070952e-88
STK4	1.55677340916376e-92	-0.223129507129173	0.451	0.474	3.65296880460275e-88
CFLAR	1.62686379991413e-92	0.235495504815532	0.759	0.576	3.81743590649851e-88
NKAIN3	1.77536397972222e-92	-0.112401878619171	0.037	0.14	4.16589157841818e-88
HAGHL	1.78075857071714e-92	0.185094200698316	0.476	0.278	4.17854998618777e-88
ELAC2	1.89254307592559e-92	0.142279521468078	0.479	0.285	4.44085232765941e-88
RNMT	2.30215480681524e-92	-0.235075308537938	0.677	0.675	5.40200625419196e-88
RNPEP	2.53987111214586e-92	0.17370091754419	0.515	0.315	5.95980756465025e-88
ESF1	4.55826405401174e-92	-0.20537842787398	0.651	0.643	1.06959666027385e-87
EGR3	4.90377890714911e-92	0.157966782005703	0.208	0.067	1.15067172056254e-87
LRRK2	5.73377595267044e-92	-0.277774903308235	0.418	0.492	1.34543052729412e-87
RPL7L1	5.90237954950139e-92	-0.201903466578265	0.597	0.6	1.3849933612905e-87
DDX3X	8.45337417585934e-92	0.307621437649814	0.887	0.751	1.98358425036539e-87
RASSF7	8.93092745778737e-92	0.122698788673471	0.529	0.335	2.09564212796981e-87
ERP44	9.11427789846873e-92	-0.19939364562315	0.488	0.54	2.13866530887569e-87
GRHPR	9.19196251683769e-92	0.147543993758714	0.483	0.288	2.15689400457596e-87
ARTN	1.40906701136617e-91	-0.212484168843614	0.043	0.143	3.30637574217071e-87
GDF15	1.69858777145245e-91	0.343100125753951	0.526	0.326	3.98573620571318e-87
ADSS	1.92301351520061e-91	-0.200343099633077	0.583	0.6	4.51235121341823e-87
FOXQ1	1.96724666603537e-91	-0.402723602479966	0.306	0.385	4.616144301852e-87
MAGED1	2.06359499274447e-91	0.175696072276037	0.519	0.32	4.84222565047489e-87
PLCB1	2.34788134808213e-91	-0.220779595590064	0.2	0.337	5.50930358327472e-87
GLYATL1	2.60863392614729e-91	0.127697422030122	0.187	0.054	6.12115950770462e-87
SPNS1	3.68377931886041e-91	0.122134737091807	0.434	0.248	8.64398817170595e-87
RHOBTB3	3.86067291258128e-91	0.197708164080794	0.369	0.187	9.05906898937196e-87
ACTN1	3.89634257494886e-91	0.156539327371789	0.573	0.373	9.1427678521175e-87
FSTL5	4.25592690816865e-91	0.0711164908192605	0.103	0.012	9.98653249001775e-87
CNOT11	5.01906989589583e-91	-0.207831672286397	0.378	0.44	1.17772475107196e-86
TMEM63B	5.10191137407088e-91	0.0971365326918643	0.438	0.261	1.19716350392573e-86
FHIT	5.82613851156189e-91	0.229716674325234	0.568	0.368	1.367103401738e-86
KCTD9	6.17553563560473e-91	-0.215250092888918	0.523	0.537	1.44908943689465e-86
ABI2	9.6266543244012e-91	-0.242498799511863	0.5	0.547	2.25889443722074e-86
COX17	1.13851994783315e-90	-0.242800023416757	0.835	0.829	2.67153705759048e-86
ITGA2	1.34525909723039e-90	-0.224658862667077	0.258	0.371	3.1566504716511e-86
CLN3	1.36377240506216e-90	0.122391971677723	0.445	0.258	3.20009194847836e-86
MAN1A1	1.49408592468742e-90	0.115414939645626	0.287	0.128	3.50587262227903e-86
DRAM1	1.72924088524148e-90	-0.211710599709225	0.571	0.593	4.05766373721913e-86
SLC66A1L	1.76310061891512e-90	0.0679916968495133	0.113	0.016	4.13711560228432e-86
ARF5	2.69585940164942e-90	-0.000579364176248709	0.59	0.448	6.32583408597036e-86
UPF3A	2.99602117977381e-90	-0.188229506581863	0.618	0.587	7.03016369833924e-86
MPG	3.0214711361151e-90	0.247814790917361	0.75	0.578	7.08988202089408e-86
TEX2	3.53037490665094e-90	-0.20656117365013	0.354	0.42	8.28402471845642e-86
PIM3	4.23465338456585e-90	0.234698949382938	0.636	0.439	9.93661416688377e-86
LTBR	4.55207596561178e-90	0.187661310914706	0.611	0.411	1.0681446253308e-85
CETN3	4.64486642983303e-90	-0.179399168405406	0.316	0.379	1.08991790776032e-85
PES1	5.79954056558899e-90	0.145898074697854	0.538	0.341	1.36086219371546e-85
SUDS3	7.55699887809942e-90	-0.186046770825773	0.5	0.532	1.77324978674603e-85
TGM2	8.33756843754107e-90	-0.400205788800128	0.44	0.591	1.95641043386901e-85
ECHDC3	8.80934108191183e-90	0.124010540505376	0.34	0.167	2.06711188487061e-85
APOE	9.46634560531168e-90	1.2933384405199	0.174	0.052	2.22127799628639e-85
CD24	1.33188345313676e-89	0.198461169391631	0.995	0.992	3.1252645227854e-85
RANBP2	1.38510317719521e-89	-0.198200544142685	0.494	0.485	3.25014460528856e-85
SLC66A2	1.79645322998547e-89	0.0888402730928355	0.307	0.151	4.21537750416091e-85
MYOCOS	1.80764411095298e-89	0.0824334582079416	0.427	0.258	4.24163690635116e-85
RUVBL2	2.13013919798674e-89	0.190024853863237	0.569	0.37	4.99837162807589e-85
TXNDC11	2.53464915312612e-89	0.0767413083422674	0.327	0.169	5.94755423781045e-85
STRADB	2.84236161077391e-89	0.0982294826363584	0.327	0.166	6.66960151968098e-85
ALKBH5	3.29285837500603e-89	0.172472374766911	0.583	0.384	7.72669217695164e-85
ADCK2	4.2017882152717e-89	0.109477347870195	0.353	0.181	9.85949604713505e-85
IPO13	4.90342530875447e-89	0.0846236671847512	0.215	0.079	1.15058874869924e-84
ARFIP2	5.84819890942483e-89	0.10270910605849	0.357	0.188	1.37227987409654e-84
C1orf21	8.2426418259085e-89	0.167785823709885	0.521	0.326	1.93413590444943e-84
DDR2	8.32881561039685e-89	0.171434580896159	0.468	0.275	1.95435658297962e-84
SLC25A37	9.85676009428748e-89	-0.298540217464648	0.255	0.391	2.31288875612456e-84
CCT3	1.04878392602662e-88	0.277561556040093	0.903	0.804	2.46097148242146e-84
RARRES1	1.1207017075731e-88	0.117871094226664	0.169	0.045	2.62972655682029e-84
CDH16	1.15353247055795e-88	0.140572031724965	0.36	0.185	2.70676394216423e-84
PCNP	1.47585080561625e-88	-0.184774119016333	0.608	0.619	3.46308391537852e-84
HIST1H1D	1.52257421839416e-88	-0.419452837841854	0.432	0.462	3.5727204034619e-84
METAP2	1.66979133615163e-88	-0.190747886075996	0.78	0.753	3.91816537027979e-84
NMRAL1	1.70618323293212e-88	0.14490435433194	0.462	0.273	4.00355895607522e-84
ERGIC3	1.90393579384673e-88	0.216743460014695	0.811	0.652	4.46758534026135e-84
RPL17	2.29087866097387e-88	-0.217010689512983	0.996	0.987	5.37554677797518e-84
SF1	2.34963558168673e-88	0.226203548839669	0.884	0.748	5.51341989242792e-84
SLC22A5	2.38238630665158e-88	0.217351528859161	0.466	0.274	5.59026946855793e-84
PTGES3	2.84848446490625e-88	-0.236395509766373	0.879	0.861	6.68396879690252e-84
MTRNR2L12	4.25157764507199e-88	-0.435733966009026	0.982	0.904	9.97632694416143e-84
DPYD	4.73600114008291e-88	-0.180493118728061	0.101	0.223	1.11130266752045e-83
SP3	5.16802643750757e-88	-0.220484017870437	0.507	0.53	1.21267740356115e-83
NME7	5.50253816066607e-88	-0.194216763510604	0.448	0.484	1.29117057940029e-83
ZHX3	6.45876802344698e-88	0.111281434802156	0.282	0.124	1.51554991670183e-83
DHX40	9.06908792464993e-88	-0.212044072305905	0.41	0.474	2.12806148151911e-83
FBXW11	9.22287471216575e-88	-0.18751717840156	0.426	0.473	2.16414755120969e-83
JCAD	9.47816093548563e-88	0.143915373814848	0.419	0.237	2.2240504635117e-83
HGD	9.78160015117212e-88	0.13151946460501	0.459	0.272	2.29525247547254e-83
GNAS	1.04175414323634e-87	-0.246791161003356	0.988	0.967	2.44447609710407e-83
ABI3BP	1.20494027603042e-87	-0.554952664597438	0.055	0.125	2.82739235770538e-83
MED13L	1.25958181561794e-87	-0.245654293242955	0.554	0.587	2.95560873034749e-83
EHMT1	1.27237945232269e-87	-0.213983295506453	0.29	0.384	2.98563838487518e-83
THOC3	1.77076640025536e-87	-0.169517460648511	0.315	0.381	4.1551033581992e-83
AP3D1	1.77714074823425e-87	0.17103391015088	0.555	0.358	4.17006076573167e-83
AMD1	1.87685335043343e-87	0.27178879203187	0.751	0.574	4.40403638679204e-83
ZNF622	2.03302710936053e-87	0.151865536757539	0.44	0.252	4.77049811211447e-83
DPP3	2.11034169709615e-87	0.121079405368923	0.355	0.182	4.95191679223613e-83
MXI1	2.34377524464964e-87	-0.235527481810964	0.652	0.67	5.49966861157037e-83
SIRPA	2.91666894057878e-87	-0.278683462417542	0.611	0.653	6.8439636690681e-83
GALNS	2.92112890998118e-87	0.055500283645084	0.181	0.066	6.85442898727085e-83
TSTA3	2.99581557339869e-87	0.155131649862431	0.482	0.29	7.02968124298003e-83
UBE2S	3.11585470601596e-87	0.252551314583424	0.661	0.467	7.31135306766646e-83
LSM5	3.27435184492446e-87	-0.25829287858827	0.929	0.901	7.68326660411524e-83
GON4L	3.30050552263078e-87	-0.242044865813939	0.568	0.6	7.74463620885312e-83
CD74	5.35309621761012e-87	0.298362028445842	0.614	0.436	1.25610402746221e-82
MYL5	6.55103804991734e-87	0.095787114957118	0.199	0.067	1.5372010784131e-82
SRM	9.56502390524597e-87	0.231343364471879	0.665	0.476	2.24443285936597e-82
MLYCD	1.03427792002205e-86	0.122858645641186	0.391	0.215	2.42693313933173e-82
ARSA	1.14112004278494e-86	0.0796448892900487	0.329	0.173	2.67763818039487e-82
MIA2	1.3579383766253e-86	-0.186406492317449	0.392	0.406	3.18640240075128e-82
BLNK	1.63800518659306e-86	0.116646764554266	0.282	0.126	3.84357917034062e-82
HRAS	1.78792948671067e-86	0.133004775302627	0.485	0.298	4.1953765405666e-82
CCDC107	1.86294453649102e-86	0.0887532127519698	0.348	0.189	4.37139935487617e-82
RBBP4	1.98975154954611e-86	-0.207613577483482	0.513	0.549	4.66895201100994e-82
ILVBL	2.33073168370492e-86	0.141203748731553	0.471	0.283	5.4690618958136e-82
SCD	2.38274809042502e-86	-0.358672979887903	0.612	0.653	5.59111839418232e-82
DAP	2.61594090996e-86	0.0800049006968999	0.259	0.119	6.13830534522113e-82
SYBU	3.18066319536489e-86	0.0919579763709961	0.347	0.184	7.46342618792371e-82
SHC1	3.28936595809188e-86	0.117869062311882	0.582	0.393	7.7184972206626e-82
SRSF1	3.45582864881858e-86	-0.195994074949486	0.627	0.609	8.10910192445281e-82
TAF9	4.25800830224826e-86	0.15891208432648	0.558	0.364	9.99141648122553e-82
RAB20	6.08492556719945e-86	0.136239927627217	0.414	0.235	1.42782778434335e-81
SDC2	7.09530700533367e-86	0.0984712944117252	0.253	0.109	1.66491378880154e-81
DUS1L	7.52691791620045e-86	0.137616558584423	0.506	0.316	1.76619128903643e-81
ADAM15	8.69701450329243e-86	0.127571150906042	0.517	0.329	2.04075445319757e-81
SMIM30	1.15379340824737e-85	-0.184183362338126	0.664	0.652	2.70737623245246e-81
RRAGC	1.27455302807673e-85	0.12792464779109	0.42	0.24	2.99073868038205e-81
GALNT11	1.3755541600007e-85	0.249082327008564	0.579	0.389	3.22773783644165e-81
GPR137B	1.53620366526785e-85	0.152688333858548	0.398	0.217	3.60470190055101e-81
KCNA5	1.80342172494909e-85	-0.159861365057389	0.06	0.169	4.23172907759304e-81
SNRPC	1.89873758453578e-85	0.224928604456217	0.771	0.6	4.45538774211321e-81
SLC28A1	1.98794192850619e-85	-0.221514350014798	0.61	0.612	4.66470573523978e-81
CMC2	2.04153112323369e-85	-0.16162538168309	0.505	0.498	4.79045278066785e-81
ZNF358	2.04619615741332e-85	0.107527649403135	0.371	0.204	4.80139928337036e-81
UCP2	2.05579210041213e-85	0.119451328421198	0.153	0.038	4.82391616361706e-81
TMEM8A	2.08670778304801e-85	0.0808451768567743	0.255	0.113	4.89645981292215e-81
MTMR11	2.17826579951311e-85	-0.254176058684903	0.239	0.364	5.11130069855752e-81
DUSP3	2.76210153438091e-85	0.116926239974535	0.44	0.263	6.48127125042481e-81
ZFAND5	2.84762198738034e-85	0.172183151675835	0.601	0.408	6.68194499338796e-81
C9orf78	2.87572918247063e-85	-0.20050208676777	0.359	0.442	6.74789852666734e-81
CADPS2	3.08633289061981e-85	0.0753376798868534	0.134	0.029	7.24208012783938e-81
PPIF	3.3600763122274e-85	0.222639239383966	0.681	0.496	7.8844190666416e-81
CLDN10	3.88307959060855e-85	0.19166933827814	0.429	0.244	9.11164625936297e-81
SCAMP4	3.98154925570159e-85	0.114935587913463	0.48	0.297	9.34270532850377e-81
LZTS3	4.04054281939544e-85	0.0701994190469067	0.133	0.03	9.48113372571139e-81
RAB17	4.47149861030617e-85	0.0962715939047658	0.204	0.071	1.04923714890834e-80
TMEM147	4.4992098427602e-85	0.24368692541316	0.832	0.692	1.05573958960368e-80
CLCN7	4.67615641006558e-85	0.0770958248384112	0.285	0.139	1.09726010162189e-80
PTGR1	4.73960963616143e-85	-0.265287268602174	0.614	0.631	1.11214940112528e-80
DBN1	4.7711306067386e-85	0.103019046484974	0.449	0.276	1.11954579687121e-80
C11orf96	5.01907348055441e-85	0.16432159514116	0.749	0.569	1.17772559221209e-80
RNF167	5.05583623267781e-85	0.114319021981056	0.481	0.299	1.18635197199785e-80
NSL1	5.1402802002362e-85	-0.162417696211858	0.56	0.561	1.20616674898542e-80
ASL	6.04365258795856e-85	0.199752907367946	0.689	0.501	1.41814307976448e-80
RPSA	6.05813447586835e-85	0.276281438003737	0.984	0.949	1.42154125476251e-80
GALM	6.06004795112237e-85	0.118691085392726	0.306	0.146	1.42199025173087e-80
WASL	6.32891386134755e-85	-0.173142424670589	0.674	0.66	1.4850796375652e-80
AL133453.1	6.69091831223527e-85	-0.162246989568699	0.243	0.305	1.57002398196601e-80
PNP	6.88198176276665e-85	0.135875968693327	0.296	0.135	1.6148570206332e-80
SLC1A5	7.69716787085624e-85	0.163585112576094	0.417	0.234	1.80614044089642e-80
QSER1	8.0017901329162e-85	-0.190076694988754	0.502	0.517	1.87762005468879e-80
RSU1	8.08239258006411e-85	0.13473238572634	0.441	0.258	1.89653341891204e-80
ADGRG6	8.42242316216319e-85	-0.21682539493215	0.292	0.368	1.97632159500159e-80
ACSM2A	1.01047951929124e-84	0.169211379752025	0.227	0.086	2.37109019201689e-80
AK3	1.01516102712208e-84	0.103412882934502	0.412	0.239	2.38207535014196e-80
RIPK4	1.06604922731097e-84	0.0932842521172448	0.148	0.036	2.5014845118852e-80
BX890604.2	1.29909573098746e-84	0.169595411328193	0.438	0.252	3.04832813276208e-80
SEC13	1.50471114952629e-84	0.123535314358148	0.374	0.2	3.53080471236344e-80
DDX10	1.57976060939148e-84	0.154774309945175	0.471	0.283	3.70690826993712e-80
EIF3K	1.69349519380634e-84	0.26035082293578	0.937	0.86	3.97378647226658e-80
LRP10	1.70286596887453e-84	0.13195605490386	0.507	0.321	3.99577499596409e-80
POLRMT	1.87459821711176e-84	0.0871375186337459	0.274	0.127	4.39874471645275e-80
UFM1	1.87976041227532e-84	-0.212557417849841	0.704	0.711	4.41085780740404e-80
AIDA	2.0776607026539e-84	-0.202436145595575	0.663	0.659	4.87523083877738e-80
RNF7	2.107584979605e-84	-0.19428188408413	0.852	0.825	4.94544815464313e-80
THAP7	2.18843852857404e-84	0.0837516867835205	0.386	0.225	5.13517100729899e-80
FAM20A	2.47432657100593e-84	0.0841303843956784	0.1	0.012	5.80600729886543e-80
BCL2L1	2.95136848322526e-84	0.08381461643911	0.413	0.248	6.92538614588808e-80
INTS1	5.1477970319487e-84	0.0841944028605345	0.515	0.34	1.20793057354676e-79
MAFG	5.4291750790143e-84	0.125551220204931	0.355	0.186	1.27395593229071e-79
NUP214	6.708496516664e-84	-0.204719084588426	0.273	0.369	1.57414870763521e-79
KANK1	7.05427785732394e-84	0.0781935958683027	0.459	0.291	1.65528629922106e-79
LZTS2	7.21016997598487e-84	0.0792111323930255	0.348	0.193	1.69186638486485e-79
TM2D1	7.84811938756836e-84	-0.152229446332499	0.646	0.614	1.84156121429291e-79
AIFM2	9.61302476878715e-84	0.0918148499520628	0.306	0.152	2.2556962619959e-79
ODF2L	1.20078115538264e-83	0.134562056853048	0.311	0.149	2.81763298110537e-79
NEUROD4	1.23711188759631e-83	-0.0980317769387856	0.021	0.106	2.90288304424475e-79
PLPP3	1.56310695129511e-83	0.129684579098267	0.491	0.308	3.66783046121397e-79
PEX16	1.5761147343022e-83	0.141288836176778	0.529	0.341	3.6983532240401e-79
NCEH1	2.03394725059171e-83	0.0715021911889465	0.288	0.147	4.77265722351345e-79
GIPC1	2.04112343630273e-83	0.0942626151139345	0.356	0.196	4.78949614328435e-79
CSF1	2.79948520913854e-83	0.15248999005216	0.246	0.099	6.56899204324359e-79
FAAP20	3.96897574835814e-83	0.124647576606058	0.54	0.354	9.31320159352238e-79
MRPS15	4.08154491368367e-83	0.211465651102054	0.676	0.495	9.57734513995873e-79
ADH5	4.24168053838419e-83	0.17469291198186	0.603	0.411	9.95310338331851e-79
NDUFA9	4.41678842283563e-83	0.233709319528035	0.681	0.503	1.03639940341838e-78
PSAT1	5.2705626804686e-83	0.201903031859734	0.612	0.421	1.23673753297196e-78
ANXA1	5.86063901877557e-83	0.363584748615792	0.786	0.645	1.37519894575569e-78
C2orf49	6.30685868785795e-83	-0.197459520490239	0.334	0.4	1.47990439110587e-78
AKT1S1	6.83600130960553e-83	0.0982976347520975	0.408	0.24	1.60406770729894e-78
SLC3A1	6.86126439698494e-83	0.364412228277464	0.815	0.689	1.60999569075252e-78
MBOAT7	7.37183394392848e-83	0.102872586752369	0.399	0.229	1.72980083494282e-78
FAM207A	7.5033069140173e-83	0.175646636243802	0.527	0.337	1.76065096737416e-78
CISD1	7.67537275301333e-83	0.309278796510892	0.882	0.792	1.80102621649458e-78
ACAD11	8.72956851793863e-83	0.189490078244295	0.571	0.379	2.0483932527343e-78
KANSL1L	9.93819640972457e-83	-0.252331658463701	0.542	0.57	2.33199778754187e-78
PDZK1IP1	9.94333670785232e-83	0.48270597913853	0.851	0.753	2.33320395849755e-78
CORO1B	1.03691858669437e-82	0.129088670654139	0.452	0.271	2.43312946367834e-78
CTDNEP1	1.08432224915126e-82	0.152803751649257	0.648	0.459	2.54436215763342e-78
CLPTM1L	1.23710852885169e-82	0.183428199066514	0.598	0.407	2.9028751629505e-78
MSRA	1.2982837327083e-82	0.124649082581804	0.4	0.225	3.04642277880003e-78
STUB1	1.32653922629519e-82	0.23340791738829	0.811	0.667	3.11272429450166e-78
PARVB	1.33316330221448e-82	0.122614336046021	0.439	0.26	3.12826768864629e-78
SAMD5	1.4649637348022e-82	0.0646657620256289	0.102	0.015	3.43753740371336e-78
ACTR6	1.59819053425402e-82	-0.165482275603235	0.395	0.439	3.75015408862705e-78
NSD3	1.77327296745791e-82	-0.188417270679183	0.671	0.656	4.16098501813999e-78
NCK1	1.98998174745512e-82	-0.177863839894678	0.548	0.554	4.66949217040345e-78
CRTAC1	2.16716708517184e-82	0.0710559451139059	0.124	0.027	5.08525756535572e-78
ZFAS1	2.193786402718e-82	-0.234626326725648	0.987	0.97	5.14771979397778e-78
TSPAN17	2.25424237239751e-82	0.0597347531495897	0.239	0.113	5.28957972683077e-78
RTL8C	2.28781461417439e-82	0.149944187392997	0.53	0.341	5.3683569921602e-78
SURF4	2.31996647940342e-82	-0.1710476409437	0.559	0.55	5.44380134392013e-78
HMGXB3	2.33387912441698e-82	-0.195189964614571	0.488	0.498	5.47644736544444e-78
OGA	2.43527382036896e-82	-0.244297714612571	0.656	0.649	5.71437001949576e-78
MAP3K21	2.71698698666897e-82	-0.216730901638519	0.317	0.381	6.37540996421873e-78
POLD4	2.74735374637834e-82	0.219040613512212	0.717	0.537	6.44666556587677e-78
SYNGR2	2.97684816696113e-82	0.198873748968126	0.661	0.475	6.9851742237743e-78
HNF4G	3.05927394337669e-82	0.154016206807013	0.452	0.268	7.1785863081334e-78
C1QBP	3.10388365369599e-82	0.326754713713515	0.896	0.801	7.28326299339765e-78
BRMS1	3.48289336626312e-82	0.105864357548518	0.452	0.277	8.17260928393642e-78
NFKBIZ	3.60334279484851e-82	0.178533579864299	0.859	0.706	8.45524386811203e-78
TMEM91	3.73202753338923e-82	-0.394139236925131	0.801	0.819	8.75720260709783e-78
GLIS2	4.12141826595608e-82	0.0799023116003242	0.243	0.108	9.67090796106595e-78
EHD4	4.80174525371886e-82	0.0979390302786031	0.244	0.103	1.12672952378513e-77
ACAP2	4.92954052818973e-82	-0.207838287396907	0.453	0.496	1.15671668493972e-77
IMPDH2	5.15881636239506e-82	0.194679313077952	0.634	0.445	1.210516259436e-77
SLC35B1	5.47155633581595e-82	0.185627659292561	0.602	0.412	1.28390069419921e-77
NUTF2	5.76338883964807e-82	-0.149532274571908	0.682	0.653	1.35237919122342e-77
UROD	6.16371353888767e-82	0.175210379632315	0.604	0.413	1.44631538189999e-77
NOP56	6.53417457376632e-82	0.201694576629216	0.711	0.528	1.53324406373427e-77
CHPF2	6.6997586391764e-82	0.0916291637400922	0.293	0.143	1.57209836468274e-77
TRIM14	6.8807016734019e-82	-0.190046823339166	0.281	0.348	1.61455664766376e-77
CKS1B	7.12005021672569e-82	-0.314403100237337	0.738	0.732	1.67071978335468e-77
PRR7	7.33424898508652e-82	0.19186775110615	0.629	0.439	1.72098152435055e-77
GIPC2	7.50870407175081e-82	0.0699757527561158	0.11	0.018	1.76191741043633e-77
UBE2F	7.80751345935669e-82	0.0902649820249515	0.281	0.134	1.83203303323805e-77
RNF19A	1.01798929306155e-81	-0.259812335275922	0.598	0.605	2.38871187616892e-77
PDE10A	1.03490235498596e-81	-0.276999757907889	0.385	0.465	2.42839837597456e-77
FLOT1	1.04008005184839e-81	-0.20648072086471	0.704	0.714	2.44054784166225e-77
HSD17B12	1.30235705189189e-81	0.163763373073466	0.601	0.411	3.05598082226432e-77
AR	1.35838419457354e-81	0.107304697590241	0.218	0.083	3.18744851256681e-77
ESRRA	1.42033069863385e-81	0.111700887928595	0.402	0.231	3.33280598434434e-77
PTPRM	1.44862226600746e-81	0.0829789957659782	0.298	0.151	3.39919214718652e-77
TSC22D2	1.51446761488857e-81	0.138074253768	0.377	0.206	3.55369825833604e-77
SH3YL1	1.56821156579039e-81	0.116041893643443	0.367	0.201	3.67980843912715e-77
PSMB10	1.64154440319283e-81	0.219632727417788	0.719	0.542	3.85188394209198e-77
PRKX	1.80724929278195e-81	0.0791435358598798	0.203	0.079	4.24071046551285e-77
PPIA	1.81888287200303e-81	-0.300703527727673	0.996	0.986	4.26800865915512e-77
MRPL38	2.15758820778376e-81	0.189956428714426	0.64	0.453	5.06278072956459e-77
SLC38A10	2.19312652283178e-81	0.0709649327950745	0.502	0.334	5.14617138582477e-77
ADAM9	4.06331830255665e-81	-0.172034326396404	0.51	0.492	9.53457639694918e-77
GPATCH4	4.65611416146277e-81	0.230210268777526	0.594	0.406	1.09255718798724e-76
LRRC75B	4.75849621117675e-81	0.167221776454667	0.515	0.328	1.11658113595263e-76
ACSM3	4.91313449625601e-81	0.295549108794102	0.349	0.184	1.15286700954647e-76
RPS2	5.17090531252811e-81	0.302155586699233	0.997	0.987	1.21335293158472e-76
HLA-E	6.43815963019137e-81	-0.21592418326159	0.874	0.835	1.51071415722441e-76
TSR3	6.67464548689801e-81	0.177837141231488	0.636	0.447	1.56620556350062e-76
PRMT2	6.7886704716802e-81	-0.214204681556178	0.735	0.72	1.59296152617976e-76
TRAF7	7.21362869533763e-81	0.0892091731771457	0.312	0.162	1.69267797336097e-76
SRPRB	7.25366588960418e-81	0.157378317295745	0.443	0.261	1.70207270099562e-76
TIMM8B	7.90930915336312e-81	0.242520566481508	0.742	0.581	1.85591939283666e-76
ATF4	8.65294791039279e-81	0.205883854220852	0.815	0.653	2.03041422717367e-76
LAMTOR5	8.88521401507359e-81	0.25080911461989	0.941	0.868	2.08491546863702e-76
SLC2A5	1.03646622292544e-80	0.10180560945883	0.167	0.049	2.43206799209454e-76
TRIM59	1.09699420205161e-80	-0.200322597337551	0.286	0.366	2.57409689511409e-76
HPS1	1.10729647881933e-80	0.110592425546865	0.454	0.28	2.59827118754956e-76
OGT	1.2505545977072e-80	-0.268921883605792	0.589	0.581	2.93442636351994e-76
GSDME	1.62711704721202e-80	-0.231058207208255	0.506	0.545	3.81803015128299e-76
DNPEP	1.76246722752684e-80	0.177168425863822	0.612	0.424	4.13562934939174e-76
AC079154.1	1.78922536036263e-80	-0.129513975815361	0.023	0.105	4.19841730809092e-76
KMT2A	1.88440265973138e-80	-0.213956998201592	0.693	0.672	4.42175084105968e-76
PGK1	1.88612786054189e-80	0.308882616644345	0.958	0.919	4.42579902476154e-76
VCAN	1.96726780973781e-80	0.176886966827227	0.385	0.218	4.61619391554976e-76
ECPAS	1.96935018303737e-80	-0.180854431841532	0.32	0.367	4.62108020449718e-76
IFNGR2	2.03933589233508e-80	-0.193973113605033	0.402	0.456	4.78530167136427e-76
ACADVL	2.20288891114332e-80	0.221989077149086	0.842	0.705	5.1690788299978e-76
CDC73	2.21101128095452e-80	-0.182214656080388	0.588	0.6	5.18813797075977e-76
IER5L	2.94720416092612e-80	-0.362586079251632	0.61	0.69	6.91561456361314e-76
IGF2BP3	2.97775907013704e-80	0.126333652737643	0.297	0.14	6.98731165807657e-76
REEP3	3.14122815331576e-80	-0.158452457503025	0.404	0.43	7.37089186175543e-76
GHDC	3.63035423967537e-80	0.0806676689324873	0.279	0.139	8.51862622339825e-76
KEAP1	3.92329150792531e-80	0.0769297152612458	0.307	0.163	9.20600352334674e-76
FXYD5	4.5441772641767e-80	-0.249475251519904	0.61	0.642	1.06629119503906e-75
CDK5	4.69717508175776e-80	0.103514074344973	0.396	0.23	1.10219213293446e-75
C11orf24	5.27530476953216e-80	0.0846664630732132	0.304	0.157	1.23785026417072e-75
SSBP4	5.81942344315578e-80	0.148960159249546	0.514	0.328	1.3655277109365e-75
ATG9A	6.25708390390751e-80	0.0819917239595596	0.295	0.149	1.4682247380519e-75
STMN1	6.85168478525592e-80	-0.280079063373378	0.263	0.338	1.6077478348603e-75
ASCC3	8.95842231526263e-80	-0.163822370663781	0.453	0.442	2.10209379627638e-75
MYO10	9.08639432240095e-80	0.069419754521882	0.171	0.058	2.13212242775138e-75
SAT2	9.99631707749765e-80	0.182497434639389	0.664	0.479	2.34563580223482e-75
TBCB	1.12262229505422e-79	-0.132374372528991	0.679	0.63	2.63423321534473e-75
PLD3	1.23274671227489e-79	0.0764076626669387	0.496	0.327	2.89264016035303e-75
PSMA7	1.2813713759769e-79	0.298989303908341	0.914	0.825	3.0067379337298e-75
PPP2CB	1.30542969949211e-79	0.142621905695402	0.453	0.273	3.06319078985823e-75
ALDH18A1	1.43643641612565e-79	-0.218783286713373	0.665	0.682	3.37059805043885e-75
PRADC1	1.46276167235693e-79	0.0893753818301527	0.218	0.085	3.43237026418554e-75
AC016831.1	1.82829685418378e-79	0.0767507266706246	0.205	0.079	4.29009856834223e-75
UQCRFS1	1.91809206050746e-79	0.266499512943269	0.791	0.659	4.50080301998076e-75
INTS3	1.97937805531742e-79	0.0664497382174324	0.522	0.352	4.64461060680233e-75
PKLR	1.99788409141074e-79	0.125634631046408	0.271	0.121	4.68803502049529e-75
CENPK	2.05309723817763e-79	-0.199977390308464	0.257	0.331	4.81759266938381e-75
SMAD4	2.10511133424246e-79	-0.18509598524448	0.416	0.44	4.93964374579993e-75
LARS	2.53840950550629e-79	-0.212900234184911	0.837	0.816	5.95637790467052e-75
FKBP9	2.98542824806893e-79	-0.176805475112728	0.511	0.513	7.00530738409374e-75
ZYX	3.02036994573947e-79	0.10844176197444	0.506	0.331	7.08729807767767e-75
NUDT18	3.15333389061623e-79	0.0686424739988477	0.191	0.073	7.39929797433099e-75
SPATS2	3.15599128949548e-79	-0.175380235167742	0.355	0.39	7.40553356080115e-75
CRCP	3.84157650720497e-79	-0.171086736918715	0.484	0.507	9.01425927415646e-75
PDE6B	3.91683573873405e-79	0.0841033906623982	0.206	0.079	9.19085506093945e-75
SORBS3	4.12254618936396e-79	0.11951897801765	0.381	0.214	9.67355463334252e-75
MAN2B1	4.21731721885037e-79	0.0531893705195045	0.291	0.16	9.8959348540324e-75
COA3	4.33450360779514e-79	0.239925302650815	0.84	0.714	1.01709127156913e-74
MCOLN1	4.66179620496504e-79	0.069607641542958	0.249	0.116	1.09389047949505e-74
ABHD17A	4.93399617687655e-79	0.106557194788259	0.532	0.354	1.15776220290408e-74
HIBADH	4.96056883652331e-79	0.121787498718864	0.4	0.229	1.16399747749019e-74
HNF1B	5.25616739011028e-79	0.0997901767837469	0.582	0.407	1.23335967808938e-74
SPTLC1	5.4561018041037e-79	-0.180648520408722	0.296	0.381	1.28027428833293e-74
DTNBP1	5.50135193617183e-79	0.0851361232130531	0.313	0.164	1.29089223182272e-74
RNF128	5.55861757125002e-79	0.104511001440626	0.44	0.271	1.30432961309382e-74
UBL5	5.67056793662902e-79	-0.169167606232133	0.959	0.924	1.33059876633e-74
NT5E	5.89876833180005e-79	-0.176902127006957	0.086	0.181	1.38414598905688e-74
BROX	5.91548496171407e-79	-0.159842787977151	0.622	0.604	1.38806854626621e-74
SEMA3C	6.24989302043557e-79	-0.268489180718471	0.207	0.311	1.46653739724521e-74
PRELID1	8.51772735543993e-79	0.29079333425671	0.953	0.884	1.99868472395398e-74
ARHGEF35	1.16554102503137e-78	0.127844284036758	0.496	0.317	2.73494201523611e-74
STX3	1.18969365900818e-78	0.0727461025308018	0.37	0.217	2.7916161708627e-74
NTPCR	1.56550455720343e-78	-0.204842614512555	0.707	0.712	3.67345644347786e-74
AL391422.4	1.57223191170591e-78	0.0728225528850526	0.141	0.039	3.68924218081791e-74
ACOT7	1.63106463302731e-78	0.174021833168433	0.485	0.301	3.82729316139859e-74
HMGN2	1.90858459287154e-78	-0.340077894279455	0.82	0.82	4.47849374717307e-74
CBX1	2.01069352680907e-78	-0.186674758429673	0.458	0.496	4.71809236065749e-74
SOAT1	2.06448207846162e-78	0.1800558192228	0.514	0.329	4.8443071971102e-74
SNHG32	2.30141931893773e-78	0.21669897205608	0.803	0.639	5.40028043188739e-74
KIAA1958	2.31093230682063e-78	-0.209512894855728	0.27	0.368	5.4226026579546e-74
NDUFS6	2.50237497374703e-78	0.29320052194178	0.896	0.799	5.87182287589742e-74
BLCAP	2.76613996788774e-78	0.0574804457681373	0.346	0.205	6.49074743464857e-74
GLYCTK	2.81351766050493e-78	0.0839518400246616	0.26	0.121	6.60191919037482e-74
SLC35B4	2.98012230768614e-78	0.0947207614824894	0.343	0.187	6.99285699498554e-74
NCLN	3.36901217147362e-78	0.0944637473144108	0.407	0.243	7.90538706036284e-74
WDR61	3.45197444317753e-78	0.171795279661277	0.603	0.416	8.10005803091609e-74
AARS	3.57848558580193e-78	0.118251527121192	0.402	0.231	8.39691642708422e-74
ALG1	3.61283695684444e-78	0.0845340930491671	0.288	0.144	8.47752191923548e-74
SSNA1	3.78506961318287e-78	-0.160537541085879	0.573	0.572	8.8816658473336e-74
NAP1L4	3.78572060811041e-78	-0.181316710089179	0.65	0.64	8.88319340693107e-74
ODC1	3.89006875433592e-78	0.252449372638177	0.683	0.509	9.12804633204924e-74
ECH1	3.9461275626862e-78	0.231674748128047	0.892	0.775	9.25958832584316e-74
AMZ1	4.228948103303e-78	-0.207665106336708	0.165	0.272	9.92322672440049e-74
ZNF638	4.23084872659209e-78	-0.234285343708716	0.571	0.57	9.92768653694833e-74
CRIPT	4.24786093550639e-78	-0.159076849478222	0.531	0.54	9.96760568516575e-74
TFEC	4.30523820251844e-78	0.12516978576601	0.394	0.228	1.01022414422095e-73
ARHGEF6	4.58257319199365e-78	-0.176295105029845	0.388	0.418	1.07530079950131e-73
PHKA2	5.00308751008247e-78	0.0403730481757169	0.539	0.386	1.17397448424085e-73
GPRC5C	5.73943530428531e-78	0.124825472335001	0.372	0.207	1.34675849415055e-73
AL591895.1	6.28730205516337e-78	0.0887507255248109	0.175	0.057	1.47531542724409e-73
AHR	6.75744740368902e-78	0.142410916772204	0.336	0.174	1.58563503327563e-73
ERCC6L2	6.92845559814856e-78	-0.189076338853477	0.207	0.306	1.62576210610556e-73
TRABD	7.14701045979007e-78	0.13442580170632	0.534	0.351	1.67704600438974e-73
ZNF528	8.06505886128341e-78	-0.152415058989801	0.081	0.197	1.89246606180015e-73
CSNK2B	8.06743913108644e-78	0.197183688025998	0.818	0.665	1.89302459210943e-73
POU3F3	9.33855998200275e-78	-0.240392939496139	0.717	0.692	2.19129309977695e-73
MDH2	1.09193346103995e-77	0.27370837632319	0.912	0.825	2.56222186633025e-73
SEC14L1	1.18252084904734e-77	-0.168336466091361	0.238	0.315	2.77478517228958e-73
MEST	1.21296499366275e-77	0.0652522134831595	0.173	0.061	2.84622235762965e-73
ADAMTS9-AS1	1.23097181507104e-77	0.0970189836058497	0.385	0.227	2.8884753640642e-73
GPR35	1.24245694193911e-77	0.0822596459384813	0.243	0.107	2.91542521426012e-73
MIS18BP1	1.53960166178559e-77	-0.1966538822311	0.307	0.363	3.61267529937988e-73
TMEM50A	1.54299335193658e-77	-0.135764387897166	0.56	0.54	3.62063390031919e-73
HMGB3	1.57157331058822e-77	0.0995861282094031	0.289	0.146	3.68769677329526e-73
NR2F6	1.68168374938709e-77	0.191750231628875	0.684	0.504	3.9460709179368e-73
PRKD3	1.74249924347093e-77	-0.185400757499423	0.425	0.439	4.08877447480454e-73
GSDMD	1.74754781225114e-77	0.187089498630258	0.678	0.499	4.1006209414473e-73
CCHCR1	1.78706984158022e-77	0.095275335773448	0.344	0.188	4.19335938326798e-73
ENPP3	1.90798332442511e-77	-0.227033701923246	0.782	0.756	4.47708287076353e-73
RNH1	2.03369994529973e-77	0.188273705535006	0.788	0.625	4.77207692164581e-73
IPO4	2.05573306795037e-77	0.0640173126756236	0.25	0.121	4.82377764394554e-73
CYBC1	2.08051081546133e-77	0.065925102264476	0.431	0.274	4.88191862848001e-73
CERS4	2.17910634023141e-77	0.054054748173446	0.259	0.134	5.11327302735299e-73
RGS14	2.4727487139109e-77	0.147069119055407	0.476	0.297	5.80230485719192e-73
HELLS	2.52544048475667e-77	-0.300969731493062	0.494	0.545	5.92594609748152e-73
CDK5RAP2	2.62055804658909e-77	-0.186340312473867	0.203	0.295	6.14913945632129e-73
CDKN1C	2.64077567254059e-77	0.162327174184213	0.112	0.021	6.19658011561649e-73
TP53BP1	2.72723021505048e-77	-0.182114717878459	0.445	0.45	6.39944569961596e-73
PSMB4	3.10169702040789e-77	0.217280597743986	0.899	0.792	7.27813205838712e-73
ERGIC2	4.17363786321068e-77	-0.146780936905572	0.608	0.593	9.79344124602385e-73
G6PC3	4.53392694584596e-77	0.127536644237937	0.423	0.25	1.06388595784275e-72
CCDC91	4.67525128217514e-77	-0.245118083867935	0.573	0.538	1.0970477133624e-72
CCT4	5.07480601169301e-77	-0.182746170503181	0.727	0.721	1.19080323064376e-72
BLOC1S5	5.2952322443039e-77	-0.190877584387053	0.438	0.495	1.24252624612591e-72
RRAGD	6.36790474227324e-77	0.152280174862489	0.461	0.282	1.49422884777442e-72
EIF3M	6.98997260700968e-77	0.201058101979236	0.828	0.679	1.64019707223482e-72
CCNQ	7.15285868219344e-77	0.081786787005548	0.208	0.082	1.67841828977669e-72
FAM110C	7.2475701417685e-77	0.132767339046114	0.381	0.213	1.70064233376598e-72
POMGNT1	7.54861956188303e-77	0.0781876564556895	0.437	0.279	1.77128358019585e-72
SPCS3	7.67898718758662e-77	-0.147679026935868	0.611	0.594	1.8018743435672e-72
DNTTIP1	8.69097968988202e-77	0.142895369840394	0.504	0.324	2.03933838423082e-72
WDR60	9.22993970788871e-77	-0.203021682644869	0.614	0.602	2.16580535245609e-72
GM2A	1.27618594015947e-76	0.0615966547330843	0.218	0.098	2.99457030858419e-72
USE1	1.2981962566837e-76	0.147359487465689	0.594	0.41	3.0462175163083e-72
MBNL2	1.40688482241709e-76	-0.194708740205485	0.519	0.525	3.3012552358017e-72
ASS1	1.63960786163011e-76	-0.206099497864631	0.379	0.428	3.84733984731505e-72
TOMM40	1.78073738532553e-76	0.218086464778764	0.649	0.471	4.17850027466637e-72
PSMB5	2.19659942735619e-76	0.22974289821295	0.751	0.595	5.1543205562913e-72
SCO2	2.38760061599464e-76	0.141281361203009	0.554	0.372	5.60250484543143e-72
ZDHHC9	2.43517009949319e-76	0.109314906779344	0.456	0.285	5.71412663846078e-72
IGFBP6	2.78871668823852e-76	-0.215353540145725	0.152	0.261	6.54372370895169e-72
BCAR1	3.18525460914714e-76	0.077467567882997	0.366	0.215	7.47419994036377e-72
FLII	3.26954709446163e-76	0.0535171395154275	0.449	0.3	7.67199225715422e-72
PON2	3.35135115814312e-76	-0.221471455877853	0.895	0.876	7.86394549258283e-72
WEE1	3.39199289952596e-76	0.232866051021154	0.679	0.502	7.95931133873767e-72
RMRP	4.03246119363438e-76	-0.232662252428848	0.068	0.178	9.46217019086307e-72
TIMM13	4.59281325508493e-76	0.225055555389219	0.864	0.742	1.07770363030568e-71
TRPV4	4.79410731356324e-76	0.0631455957113487	0.15	0.045	1.12493728112761e-71
RFFL	5.2446877988063e-76	0.0762318569254818	0.255	0.122	1.2306659919899e-71
D2HGDH	5.39113106234615e-76	0.0548142636289996	0.295	0.161	1.26502890377952e-71
CTSA	5.64230827084743e-76	0.188590147106065	0.711	0.536	1.32396763575435e-71
TAX1BP3	5.91601432978553e-76	0.126204192787638	0.562	0.382	1.38819276248418e-71
DCTN4	6.24962779275705e-76	-0.176752229554049	0.457	0.481	1.46647516157044e-71
GALE	7.46322696684673e-76	0.141348732286121	0.48	0.302	1.75124620777058e-71
CTBP1	7.96579555976762e-76	0.0362029387236105	0.397	0.258	1.86917392809947e-71
C12orf10	8.47564709628425e-76	0.167912933868247	0.616	0.433	1.9888105911431e-71
AC011379.1	8.84233159266474e-76	0.104196915292613	0.195	0.07	2.07485310821878e-71
UHMK1	9.01129927029085e-76	-0.164770632875803	0.548	0.546	2.11450137377375e-71
ANKIB1	1.09222288543733e-75	-0.20121599374338	0.636	0.63	2.5629010006787e-71
ARL6IP6	1.09593696635217e-75	-0.162767720749204	0.244	0.316	2.57161609154537e-71
PLA1A	1.12673478844913e-75	0.0435928353718382	0.401	0.264	2.64388318109587e-71
TMEM214	1.26161223069914e-75	0.0894599783606568	0.342	0.188	2.96037309933553e-71
EIF3B	1.35945559587692e-75	0.209975574323725	0.842	0.71	3.18996255572518e-71
CGNL1	1.53411370536749e-75	0.0774590586324369	0.162	0.052	3.59979780964481e-71
TBCD	1.65131533440536e-75	0.0284173002294244	0.258	0.148	3.87481143218217e-71
GAPVD1	1.70710732486572e-75	-0.18251957608743	0.265	0.33	4.00572733779741e-71
TCF7L2	1.75771244283502e-75	0.0805224618542912	0.271	0.135	4.12447224711237e-71
PLEKHA2	2.01378084388809e-75	-0.150399579626846	0.489	0.452	4.7253367501834e-71
NCK2	2.46477170914597e-75	0.128090333069457	0.529	0.352	5.78358681551103e-71
SND1-IT1	2.50945659508311e-75	0.100355473085776	0.291	0.144	5.88843990036252e-71
GARS	2.65011108511766e-75	0.230423435588724	0.709	0.541	6.2184856612286e-71
CLDND1	3.1422755582462e-75	-0.168171774165901	0.387	0.425	7.3733495974247e-71
MAP2K7	3.26829663505977e-75	0.0464163165749457	0.373	0.229	7.66905805416774e-71
OTUB1	3.37956210070327e-75	0.144640288953227	0.633	0.452	7.93014246930022e-71
PLPP1	3.56437749035733e-75	0.0752768718141396	0.296	0.155	8.36381178112348e-71
UGCG	3.61473611419225e-75	-0.276617731735406	0.511	0.542	8.48197829195211e-71
WFIKKN1	3.74383083840907e-75	-0.219707942541819	0.198	0.297	8.78489906232688e-71
UTP4	4.84499650155981e-75	0.116491109026194	0.437	0.267	1.13687842909101e-70
CLDN3	5.0233574134223e-75	0.0799463633789833	0.11	0.021	1.17873081705954e-70
NENF	5.08399651184993e-75	-0.191813398318767	0.942	0.91	1.19295978150559e-70
SAMM50	5.3489640702768e-75	0.136984751139444	0.492	0.313	1.25513441909045e-70
STX17	5.69232378312038e-75	-0.176917361062654	0.202	0.303	1.3357037757092e-70
BCAP29	6.05368289445973e-75	-0.177645941304615	0.484	0.508	1.42049669118498e-70
THOP1	6.52705213863773e-75	0.0203361121360087	0.28	0.166	1.53157278433134e-70
HERPUD1	6.60478646151975e-75	0.247216570562751	0.743	0.58	1.54981314319561e-70
CDC42EP1	7.0265616813589e-75	0.133973976305102	0.369	0.204	1.64878269853087e-70
CDK16	7.3264439338278e-75	0.13997926115363	0.577	0.397	1.71915006907269e-70
CCDC124	8.09669618776523e-75	0.159789538028355	0.605	0.423	1.89988976045911e-70
SNRPD2	9.04716894561378e-75	-0.200008109507817	0.945	0.919	2.12291819308827e-70
PGBD5	9.11051814849469e-75	-0.178094382726463	0.497	0.499	2.13778308354428e-70
AC087482.1	9.11549282739732e-75	0.126240431623122	0.256	0.114	2.13895039194878e-70
MOB1A	1.37982608455982e-74	-0.170980033375865	0.649	0.647	3.23776190741961e-70
CAPN1	1.43478057968732e-74	0.12109695057191	0.531	0.353	3.36671263023629e-70
HIGD1A	1.65394972797167e-74	0.130550251153352	0.481	0.306	3.88099303668553e-70
CD2AP	1.66982937544103e-74	-0.154375414877014	0.558	0.545	3.91825462947238e-70
ZNF626	1.69174627054071e-74	-0.184139567124242	0.314	0.388	3.96968262382378e-70
RASEF	1.76934324466458e-74	-0.195672299192208	0.472	0.493	4.15176392360543e-70
PGM1	1.79775477602109e-74	0.17703771559471	0.629	0.448	4.2184315819335e-70
SHFL	1.83179698294003e-74	0.0651338356552155	0.514	0.354	4.29831162046877e-70
NUDT14	1.97771544697763e-74	0.105237936399865	0.46	0.293	4.64070929633302e-70
AC239799.2	2.03481669022489e-74	0.174671981128212	0.241	0.102	4.77469736361269e-70
CCDC18-AS1	2.08383464327167e-74	-0.24719955919705	0.26	0.355	4.88971799043696e-70
ASPA	2.10256340858754e-74	0.0880496228675547	0.357	0.208	4.93366503825067e-70
SNX6	2.1534143626644e-74	-0.149775779066498	0.527	0.524	5.05298680199201e-70
CREB3	2.22105593917584e-74	0.121194311893858	0.354	0.192	5.21170776127612e-70
CAPNS1	2.23698033796591e-74	0.199489257555529	0.774	0.62	5.24907436303701e-70
PHYKPL	2.48776752183638e-74	-0.200748191158943	0.62	0.604	5.83754648998906e-70
NPLOC4	2.61314106504026e-74	0.110037169444091	0.486	0.312	6.13173550911696e-70
DOCK5	3.09236183760882e-74	-0.20727461666953	0.218	0.311	7.25622705194909e-70
SLC39A10	3.60335298539174e-74	-0.216535307941465	0.534	0.565	8.45526778022171e-70
CEBPZOS	3.94842868875476e-74	-0.161227000789185	0.544	0.549	9.26498791816304e-70
PIK3R2	4.56729037694648e-74	0.0948522486073153	0.357	0.203	1.07171468695049e-69
SELENOW	5.09603594432897e-74	-0.229022591017163	0.828	0.801	1.19578483433679e-69
CTNNAL1	5.25281541342169e-74	-0.164663575952264	0.147	0.248	1.2325731367594e-69
RNF149	5.6100930833366e-74	-0.147886143724723	0.645	0.607	1.31640834200493e-69
ATP5F1C	6.81618886709742e-74	0.263499431587944	0.928	0.852	1.59941871766441e-69
AMDHD2	7.92355716974585e-74	0.0830625401725031	0.285	0.145	1.85926268988086e-69
CLCN3	8.31382661710939e-74	-0.178424041984344	0.516	0.513	1.95083941570472e-69
ANKRD16	8.91633533026679e-74	0.0971372621547651	0.291	0.147	2.0922180852471e-69
PSMF1	9.15665225772676e-74	0.155004930905509	0.601	0.421	2.14860845227558e-69
PTPN11	9.48107467093175e-74	-0.152426311281798	0.49	0.492	2.22473417153414e-69
PAPLN	9.81918906841677e-74	0.0290496318676129	0.12	0.038	2.30407271490399e-69
TNFSF10	9.8319282447734e-74	0.265544102941007	0.875	0.749	2.30706196263608e-69
ACY1	1.02502474780319e-73	0.0963552968058616	0.3	0.152	2.40522057072019e-69
SLC52A2	1.13763122059816e-73	0.121294047602236	0.433	0.265	2.66945165913357e-69
ACSL1	1.17274064139031e-73	0.0783212346162027	0.129	0.031	2.75183591502237e-69
SUMO2	1.30222622994564e-73	-0.201371172554848	0.949	0.916	3.05567384856745e-69
SLC7A1	1.32276526231661e-73	-0.230536380412709	0.564	0.587	3.10386868802593e-69
NFIB	1.36327235708674e-73	0.16233747424298	0.732	0.561	3.19891858590404e-69
GNS	1.46704571388727e-73	0.115839675420455	0.478	0.307	3.44242276763648e-69
TMEM106A	1.58945343857379e-73	0.0731550908812099	0.205	0.084	3.72965249361341e-69
RIT1	1.60689512062116e-73	-0.185644380869372	0.483	0.517	3.77057940053756e-69
ALG14	1.6714602000476e-73	0.0985643436443926	0.407	0.246	3.92208135941169e-69
ARL8A	1.72097307384344e-73	0.108979244019098	0.474	0.304	4.03826331777364e-69
PEMT	1.79683334122255e-73	0.094274265986228	0.349	0.195	4.2162694351787e-69
PCYT2	1.84196573019259e-73	0.0680789148339574	0.157	0.05	4.32217258589691e-69
RAB5C	2.03751235958254e-73	0.191710266799964	0.703	0.533	4.78102275176044e-69
EEF1AKMT4	2.32181160210884e-73	0.0967801084686152	0.282	0.138	5.4481309243484e-69
DAP3	2.56866388235931e-73	0.181451694946764	0.693	0.52	6.02736979995612e-69
B9D1	3.45641749190984e-73	0.122009769666958	0.511	0.338	8.11048364476645e-69
MDH1	3.735031381776e-73	0.244421490741213	0.795	0.659	8.76425113733738e-69
IFITM2	4.03674294013001e-73	0.167703891657863	0.726	0.554	9.47221730901508e-69
LUC7L2	4.2284294275614e-73	-0.177719339705684	0.655	0.637	9.92200965177283e-69
SURF6	5.32752823015074e-73	-0.168539889155335	0.173	0.271	1.25010449920487e-68
RIMKLA	5.59705034277144e-73	0.0661838311654616	0.176	0.065	1.31334786293132e-68
TCEA1	5.77085367345241e-73	-0.161781729262145	0.811	0.782	1.35413081447561e-68
ZNF302	6.97557131865663e-73	-0.15927368119154	0.127	0.241	1.63681780992278e-68
SLC50A1	8.26076839197295e-73	0.132852359071199	0.527	0.351	1.93838930317645e-68
PPP2R2A	8.55106982095417e-73	-0.161686974113095	0.546	0.554	2.00650853348689e-68
LPCAT3	8.6049856864054e-73	0.15070608373104	0.466	0.291	2.01915989131503e-68
LONP1	8.95142474996612e-73	0.111847226778646	0.499	0.329	2.10045181757955e-68
TKT	9.79443633288223e-73	0.223923355618053	0.824	0.693	2.29826448551082e-68
PRAME	9.94670810388489e-73	0.0790943266186868	0.488	0.327	2.33399505657659e-68
PGLS	1.13612374122294e-72	0.178181827727358	0.788	0.631	2.66591435877963e-68
ABCF2	1.31397929038329e-72	0.114097832423134	0.484	0.314	3.08325240488438e-68
DYNLRB1	1.77316763888732e-72	-0.189848325845264	0.88	0.85	4.16073786464909e-68
RSL24D1	1.78586903906721e-72	-0.191505642343968	0.817	0.801	4.1905417001712e-68
NCOA7	1.83216381115136e-72	0.188253902588119	0.55	0.371	4.29917238286667e-68
MIR22HG	1.86947113897089e-72	0.0924868906321868	0.165	0.054	4.38671402759518e-68
XRN1	1.97373316226109e-72	-0.207191979590132	0.483	0.5	4.63136486524564e-68
OAZ2	2.04703479918381e-72	0.112833839914117	0.514	0.344	4.80336715628481e-68
ATM	2.26106917829949e-72	-0.241471537010036	0.62	0.627	5.30559882687976e-68
LINC02274	2.26886052894013e-72	-0.284882932615831	0.243	0.363	5.32388123115802e-68
TMEM38B	2.28022916304656e-72	-0.13071397702232	0.184	0.252	5.35055773108876e-68
DSEL	2.33959121949602e-72	0.109148284365515	0.195	0.072	5.4898507965474e-68
MT-ND6	2.87808373182103e-72	0.278578676825463	0.731	0.565	6.75342347671805e-68
SLC39A3	2.93587742239941e-72	0.07607163611643	0.302	0.164	6.88903637166022e-68
SEZ6L2	2.94565413224631e-72	-0.198947892173563	0.762	0.755	6.91197742131596e-68
FN3K	3.87730101024623e-72	0.082043256186064	0.163	0.054	9.09808682054278e-68
PNCK	3.9333583617752e-72	-0.286448810424551	0.238	0.254	9.22962539590551e-68
SRP14	4.02884882517652e-72	-0.15928946069682	0.986	0.96	9.4536937682767e-68
ANXA5	4.43127291852321e-72	-0.194272091406587	0.868	0.834	1.03979819033147e-67
QDPR	4.6004024493483e-72	0.143184561012988	0.426	0.257	1.07948443473958e-67
MCRIP1	4.62952732442466e-72	0.0862332941375582	0.449	0.291	1.08631858667625e-67
RRP36	4.644079587296e-72	0.123692062022022	0.445	0.275	1.08973327515901e-67
PTPMT1	5.2357695433802e-72	-0.0827565967528468	0.288	0.273	1.22857332335416e-67
ZNF880	5.33898461339716e-72	-0.0941169500673165	0.031	0.116	1.25279273953364e-67
EID3	5.64153710445102e-72	0.0941483503443711	0.13	0.032	1.32378668155943e-67
RNF130	5.68668369343431e-72	0.131317693844706	0.545	0.37	1.33438032866436e-67
NEO1	6.2793735328767e-72	0.0730688381367486	0.321	0.183	1.47345499948952e-67
RRAGA	6.8523433541306e-72	0.166202112419509	0.613	0.435	1.60790236804674e-67
AARSD1	7.29422091705169e-72	0.0755350535726971	0.417	0.264	1.71158893818618e-67
QKI	7.44581609821991e-72	-0.167859918110297	0.68	0.644	1.7471607474473e-67
UCHL3	7.6239823719984e-72	0.143401695460305	0.504	0.328	1.78896746358942e-67
MAP7D2	8.08388536837172e-72	-0.309030589607931	0.394	0.481	1.89688370168843e-67
RBM33	8.61180492502349e-72	-0.198486302116876	0.525	0.538	2.02076002565676e-67
AKR1A1	8.67206238275098e-72	0.22023231522779	0.774	0.623	2.03489943811252e-67
XPNPEP1	9.02210942916712e-72	0.0647867048064335	0.289	0.157	2.11703797755407e-67
THOC5	1.02583304137945e-71	0.0791846297988835	0.399	0.247	2.40711723159688e-67
SMARCA4	1.09201327423398e-71	0.171076813978943	0.605	0.428	2.56240914799003e-67
ZBTB18	1.10768533120055e-71	0.0984277089164345	0.268	0.13	2.5991836296621e-67
TMEM245	1.13818533382728e-71	-0.19087112375582	0.295	0.364	2.67075188582572e-67
RAB7A	1.14761638383233e-71	0.173690076691642	0.742	0.577	2.69288184466256e-67
DUSP6	1.15611612088956e-71	0.278827388408659	0.459	0.286	2.71282647766736e-67
TRIM73	1.16502805920124e-71	-0.203161897879638	0.208	0.294	2.73373834091571e-67
ARMC10	1.25279657221431e-71	-0.153031614078358	0.619	0.613	2.93968715670087e-67
FAT1	1.28530775309812e-71	-0.196738167026487	0.671	0.654	3.01597464264474e-67
FASTK	1.42654497196467e-71	0.105971514955809	0.621	0.448	3.3473877767151e-67
SNX5	1.53492253939141e-71	0.188358101726547	0.743	0.581	3.60169573868195e-67
BOP1	1.55344650364194e-71	0.109001198631344	0.371	0.213	3.64516222079582e-67
MTDH	1.60930220906521e-71	0.280549587911383	0.926	0.86	3.77622763357151e-67
POLG	1.64854299646935e-71	0.0702397533991568	0.354	0.211	3.86830614121533e-67
CREB3L3	1.66371447017301e-71	0.0952710203626842	0.181	0.065	3.90390600426098e-67
PPA2	1.6684449191061e-71	0.0795992590913709	0.312	0.171	3.91500600268246e-67
ELOVL5	1.73104130674394e-71	0.0461678908978833	0.255	0.135	4.06188842627465e-67
ITGB3BP	1.78931586781074e-71	-0.168791130080193	0.422	0.449	4.19862968381791e-67
CSKMT	1.85571821899372e-71	-0.202003393776136	0.16	0.288	4.35444280086876e-67
PNKD	2.0051832542029e-71	0.134217305984842	0.628	0.454	4.70516250598711e-67
RPL23	2.08347484897581e-71	-0.254857804667162	0.987	0.956	4.88887373312174e-67
SNRPN	2.10954172774885e-71	0.148450767160416	0.617	0.44	4.95003966416267e-67
NBEA	2.24798345850933e-71	-0.181248986250605	0.423	0.412	5.27489318539214e-67
NET1	2.27146500273932e-71	-0.223612182431626	0.546	0.537	5.32999262892782e-67
LAMC1	2.41474226801467e-71	0.00663384479605822	0.481	0.356	5.66619273189643e-67
TMEM47	2.47373557634093e-71	0.04914541221758	0.117	0.032	5.804620529884e-67
SEC61A1	2.55825773150638e-71	0.141053715916412	0.68	0.506	6.00295176697971e-67
C3orf33	2.82682378063765e-71	0.0663589028312144	0.159	0.054	6.63314200126624e-67
DRG1	3.01236516641277e-71	0.116580087159038	0.437	0.269	7.06851486298756e-67
IRX3	3.07308271946768e-71	0.204455226290407	0.896	0.775	7.21098860123091e-67
NMT1	3.22376670530884e-71	-0.164406499252386	0.5	0.521	7.5645685740072e-67
SEC11A	3.5306072149041e-71	-0.197807850748313	0.919	0.89	8.28456982977247e-67
SELENOH	3.60727259777551e-71	-0.184869466959446	0.954	0.923	8.46446515068023e-67
CTSL	3.71517102330281e-71	0.0803415477406164	0.524	0.362	8.71764880618003e-67
PAFAH1B1	4.12655836496729e-71	-0.170195796211447	0.617	0.608	9.68296920339574e-67
CBX4	4.60816691725984e-71	0.0899509096239128	0.25	0.118	1.08130636713502e-66
AFF1	4.72493167377228e-71	-0.179588873837558	0.426	0.442	1.10870521725067e-66
TLCD3A	4.93852676393776e-71	0.0756211945188044	0.304	0.166	1.158825305158e-66
SPAG4	5.0009675427432e-71	0.119717212589167	0.635	0.464	1.17347703390469e-66
DENND10	5.34264820704087e-71	0.093108993657006	0.397	0.243	1.25365240178214e-66
AC011447.3	5.6847881991023e-71	-0.130270599691047	0.087	0.184	1.33393555091935e-66
SNHG1	5.82148166270068e-71	-0.222404438410065	0.4	0.477	1.36601067215271e-66
PCK2	6.04982301501095e-71	0.0776438742115175	0.214	0.092	1.41959097047232e-66
BRD8	6.05542815693971e-71	-0.185821763074412	0.417	0.462	1.4209062170259e-66
TMEM30A	6.08275919072293e-71	-0.173050480977458	0.479	0.503	1.42731944410314e-66
SEC11C	6.30164643419932e-71	0.2618803526471	0.821	0.704	1.47868133578487e-66
MMADHC	6.91938469627973e-71	0.177357284446963	0.692	0.522	1.62363361898204e-66
BTG3	7.4411382446722e-71	-0.186703196872267	0.458	0.481	1.74606308911233e-66
KDM5A	7.44622798346982e-71	-0.139620073120138	0.547	0.506	1.74725739632119e-66
CKMT1A	7.44688243300471e-71	-0.116282918392715	0.114	0.196	1.74741096290455e-66
TMEM259	7.65803620737877e-71	0.0333506622176899	0.602	0.449	1.79695819606143e-66
EML4	8.22919301537418e-71	-0.179725030445161	0.504	0.523	1.93098014105755e-66
DDX6	8.25099147153049e-71	-0.16461324581711	0.632	0.612	1.93609514879463e-66
DYRK2	8.45735224764276e-71	0.0887680672687528	0.39	0.234	1.98451770490937e-66
PHC3	8.62394633433908e-71	-0.160595671767473	0.388	0.39	2.02360900735266e-66
SMIM24	1.01860933069286e-70	0.215446106518365	0.412	0.245	2.39016679447079e-66
MRPS2	1.08431507774581e-70	-0.12154791837607	0.453	0.447	2.54434532993054e-66
CYP51A1	1.09815958712778e-70	-0.201879267867404	0.451	0.491	2.57683147119534e-66
MBD3	1.14035573881506e-70	0.0358405364559657	0.393	0.26	2.67584474112954e-66
PCNX3	1.21258380297248e-70	0.0227727679969395	0.243	0.134	2.84532789367492e-66
NCBP3	1.49068391365666e-70	-0.176339754407818	0.385	0.39	3.49788980339536e-66
RPS3A	1.54454432567632e-70	-0.148200216257525	0.989	0.971	3.62427326019949e-66
PYCR3	1.68304438749283e-70	0.0490534712650724	0.183	0.079	3.94926365525191e-66
CHMP4B	1.81336758224727e-70	-0.150632796494648	0.521	0.523	4.25506703174323e-66
TSPAN3	1.89234679871692e-70	0.132482593839296	0.601	0.426	4.44039176318926e-66
FBRSL1	2.03288054544208e-70	0.0765772342774494	0.279	0.144	4.77015419987983e-66
ING1	2.14347707399138e-70	0.148458783081171	0.396	0.232	5.02966895412078e-66
IST1	2.1461335337481e-70	-0.165853223771677	0.51	0.511	5.03590233693993e-66
CHM	2.23159642479778e-70	-0.149774709284238	0.323	0.359	5.23644101078798e-66
VCP	2.3536551518496e-70	0.17687321229101	0.651	0.477	5.52285181381508e-66
TM2D3	2.43646421136669e-70	-0.161799401947069	0.651	0.625	5.71716327197195e-66
TYMSOS	2.56277294672348e-70	0.111214635974143	0.389	0.233	6.01354671948665e-66
DCTN2	3.21049317094324e-70	0.127744777555937	0.59	0.416	7.53342222561831e-66
MRPL4	3.34319156793559e-70	0.205474046834421	0.733	0.574	7.84479901416085e-66
ZGPAT	3.62988048705596e-70	0.0865736391365947	0.265	0.13	8.51751456287681e-66
SLC9A9	3.88985336561074e-70	0.0759528693044883	0.146	0.045	9.1275409224056e-66
KPNA2	3.99535819913711e-70	0.146035229865119	0.403	0.24	9.37510801427524e-66
GYS1	4.05111170422068e-70	0.0574343854003704	0.32	0.185	9.50593361395382e-66
EPB41	4.42800507173763e-70	0.0902095880935337	0.66	0.491	1.03903139008323e-65
SHLD2	4.77134032342783e-70	-0.101710179085951	0.418	0.388	1.11959500689234e-65
PELP1	5.04751808984008e-70	0.061769249394963	0.44	0.293	1.18440011978097e-65
NUDT22	5.22701548326777e-70	0.172460811644569	0.611	0.436	1.22651918314878e-65
CGGBP1	5.59882783843134e-70	-0.15176744747464	0.476	0.479	1.31376495228791e-65
ZNF608	6.60036619738289e-70	-0.240587025523484	0.433	0.47	1.54877592821589e-65
SNX2	6.69554609720725e-70	0.138519717398273	0.597	0.423	1.57110989170968e-65
SMARCD2	7.35667053590975e-70	0.0755447454293784	0.285	0.15	1.72624274125122e-65
THAP4	7.75125639562631e-70	0.110026467696658	0.431	0.268	1.81883231323371e-65
PRKAG2-AS1	7.77286723112005e-70	-0.187403351870855	0.49	0.507	1.82390329578232e-65
COQ4	7.94850734939732e-70	-0.136222174975403	0.422	0.42	1.86511724953608e-65
AAK1	8.13402613774372e-70	0.0653513078012675	0.404	0.257	1.90864923322156e-65
INHBB	8.14698385665424e-70	-0.32071017287994	0.284	0.429	1.91168976196392e-65
DPM3	8.60474210467409e-70	-0.181574779570071	0.47	0.497	2.01910273486178e-65
EI24	8.63292532083913e-70	0.19511677336875	0.739	0.579	2.0257159265349e-65
PPP1R14B	8.64160527780974e-70	0.242932818634776	0.95	0.882	2.02775267843806e-65
DPP4	1.05294093745998e-69	-0.169336122513799	0.183	0.273	2.47072590974983e-65
BDP1	1.05513719586549e-69	-0.215426512707806	0.588	0.59	2.47587943009838e-65
RBMX	1.10301611106712e-69	-0.181906001024148	0.823	0.794	2.588227304619e-65
PLAAT4	1.25672929840589e-69	0.203603489477711	0.581	0.406	2.94891529870942e-65
GATM	1.42123616955832e-69	0.0142854963640024	0.683	0.54	3.3349306718686e-65
SPAG1	1.44055120964145e-69	-0.153726135278508	0.161	0.24	3.38025341342367e-65
DOK4	1.67619321514843e-69	0.0584140703700398	0.421	0.278	3.93318737934579e-65
NR1H3	1.70031514998213e-69	0.0827791045333551	0.361	0.212	3.98978949943307e-65
AOC1	1.79277843056433e-69	0.226430205825351	0.569	0.396	4.20675458731919e-65
SLC12A9	1.91379128471843e-69	0.0479348008726411	0.309	0.183	4.4907112495918e-65
MFSD12	2.10919276958495e-69	0.0816824380718854	0.278	0.145	4.94922083383108e-65
FGD6	2.21791788839947e-69	-0.187736111089125	0.334	0.375	5.20434432512935e-65
RHOQ	2.24978258135421e-69	0.121419272503858	0.555	0.385	5.27911482714765e-65
SLC2A2	2.29925495149651e-69	0.156887615217748	0.163	0.053	5.39520174368655e-65
SLFN13	2.59189998102656e-69	-0.181912144574209	0.306	0.355	6.08189330547881e-65
ALKBH3	2.60207746267253e-69	0.0749418935003738	0.308	0.17	6.10577476616109e-65
CLPTM1	2.95845447237624e-69	0.13381252873842	0.599	0.425	6.94201341943084e-65
PRNP	3.07142362975706e-69	0.0839393110579861	0.373	0.226	7.20709554722495e-65
EPN1	3.10139191251979e-69	0.0721746593844331	0.51	0.35	7.27741612272768e-65
FGFR1	3.14488442689964e-69	-0.227654210064495	0.241	0.313	7.37947130772001e-65
SHISA5	3.33935882585955e-69	0.0515204151737493	0.445	0.305	7.83580548487944e-65
RC3H2	3.62621713615281e-69	-0.164146720995414	0.221	0.295	8.50891850998257e-65
INIP	4.15400826506916e-69	-0.149902992162128	0.192	0.276	9.7473803939848e-65
REPIN1	4.82166259497273e-69	0.106715812737241	0.524	0.356	1.13140312791035e-64
PAEP	4.82548376085556e-69	-0.113108816079994	0.038	0.118	1.13229976448476e-64
BIRC6	5.99524748566833e-69	-0.168162259543177	0.544	0.535	1.40678482251207e-64
CAMK2N1	6.65309939668329e-69	-0.247610247407739	0.227	0.334	1.56114977343173e-64
HS6ST1	7.16170072749442e-69	0.114726077979851	0.313	0.168	1.68049307570656e-64
RRP1	7.28675904994497e-69	0.116296454087724	0.442	0.277	1.70983801106959e-64
L3HYPDH	8.25390079901992e-69	0.0886688571084866	0.312	0.169	1.93677782249003e-64
SF3B6	8.32749993962879e-69	-0.145790645952339	0.891	0.843	1.9540478608339e-64
PDCL	8.3429989861422e-69	-0.149555342135043	0.15	0.258	1.95768471209827e-64
ZBED1	9.13837873633792e-69	0.0635586609624501	0.353	0.213	2.14432057048169e-64
GSR	9.4992487652183e-69	0.0966908769382462	0.452	0.292	2.22899872275847e-64
FLNB	1.07448686630112e-68	0.00350032714769527	0.462	0.334	2.52128343177557e-64
TAF1D	1.17038428133713e-68	-0.180070695627273	0.825	0.78	2.74630671615758e-64
MARF1	1.17232767114106e-68	-0.169307168860696	0.294	0.336	2.7508668803325e-64
PYCR2	1.2104182892396e-68	0.130809294236229	0.587	0.414	2.84024651570073e-64
TTC28-AS1	1.38421751319183e-68	-0.163817661683378	0.235	0.317	3.24806639470463e-64
SLC25A24	1.49459973645903e-68	-0.164332117233145	0.35	0.4	3.50707828160112e-64
PRMT1	1.62806327614328e-68	0.241651242361589	0.829	0.703	3.82025047747021e-64
KIAA2013	1.8518785384019e-68	0.0556968261824962	0.294	0.167	4.34543299036007e-64
STAG2	1.94229923600898e-68	-0.158831433062993	0.568	0.561	4.55760515729507e-64
PAWR	2.00960487614958e-68	-0.131035430477429	0.627	0.586	4.71553784188499e-64
ITM2B	2.24342034505986e-68	-0.254047038608357	0.991	0.978	5.26418583968296e-64
SPATA33	2.33541810573788e-68	0.0810088932457186	0.254	0.126	5.48005858511394e-64
PSMD6	2.43568624282212e-68	0.142198944452591	0.574	0.401	5.7153377687821e-64
COMMD6	2.62038251854475e-68	-0.200321857820595	0.902	0.876	6.14872757976526e-64
FAM53C	3.54168643406783e-68	0.163062623581998	0.462	0.293	8.31056721754017e-64
NDUFS5	3.55643975280738e-68	-0.198409457608464	0.974	0.951	8.34518587996251e-64
SSRP1	3.60844333236711e-68	0.182548470172234	0.663	0.493	8.46721227939943e-64
COTL1	4.1593141414339e-68	0.0562488523309078	0.259	0.14	9.75983063287465e-64
NPM3	4.29142532153324e-68	0.142116060210382	0.359	0.202	1.00698295169778e-63
PPP1R15A	4.30056351857598e-68	0.169429736531886	0.852	0.712	1.00912722963385e-63
TACO1	4.43418662698534e-68	0.104388015575889	0.371	0.217	1.04048189202211e-63
AKAP13	4.54759694766983e-68	-0.199278559132149	0.457	0.486	1.06709362377073e-63
PDPR	4.88079804353819e-68	0.0382955461194442	0.276	0.158	1.14527926091624e-63
CXXC5	4.90361027268574e-68	-0.185486701506555	0.906	0.873	1.15063215048571e-63
COPG1	5.30558859402074e-68	0.0976732746094614	0.489	0.328	1.24495636358697e-63
MUC12	6.10850667702541e-68	-0.214574476472391	0.196	0.284	1.43336109176401e-63
FOXRED1	6.15666358163528e-68	0.0568458463814701	0.283	0.158	1.44466110943072e-63
COPS2	7.82227532251058e-68	-0.157169390852736	0.582	0.581	1.83549690442711e-63
EIF3F	7.96579339119047e-68	0.199476856399116	0.856	0.724	1.86917341924284e-63
MACF1	8.60665242082295e-68	-0.181813642387367	0.662	0.616	2.01955099054611e-63
FLRT3	8.71062221108609e-68	0.0492132793712326	0.138	0.048	2.04394750183135e-63
FAM20C	8.79084357023009e-68	0.0729347862383448	0.249	0.124	2.06277144375449e-63
SLC39A5	9.73851371626769e-68	0.0711156595863642	0.145	0.046	2.28514224352221e-63
PKP4	1.02461071257972e-67	0.137869314756989	0.609	0.438	2.40424903706831e-63
MTREX	1.07401890774547e-67	-0.141456877180078	0.45	0.452	2.52018536702475e-63
NUBP2	1.25293433858219e-67	0.0963005873662682	0.55	0.388	2.9400104254831e-63
SH3BGRL3	1.29777065917729e-67	-0.230718544903132	0.751	0.732	3.04521885175951e-63
MAGI1	1.30714711470924e-67	0.0652739948737011	0.111	0.025	3.06722070466522e-63
PPP6R2	1.33003959707394e-67	-0.167030857032191	0.383	0.389	3.120937914534e-63
SPAG9	1.33642897080036e-67	-0.163525774679496	0.705	0.668	3.13593057998304e-63
GPAA1	1.35419437275178e-67	0.167698946108707	0.669	0.5	3.17761709566205e-63
QARS	1.43715973967217e-67	0.0687026578718899	0.344	0.205	3.37229532914074e-63
CACNA2D1	1.48919719460895e-67	0.14444553245524	0.525	0.354	3.49440121714991e-63
KLF9	1.50113698563153e-67	0.123796682102251	0.212	0.087	3.52241793678439e-63
C16orf74	1.54432876104381e-67	-0.240347790751482	0.487	0.554	3.62376743778931e-63
STARD7	1.62240611152757e-67	0.0728032164018959	0.521	0.367	3.80697594069944e-63
GMPPB	1.65410365441429e-67	0.0506059635951642	0.176	0.075	3.88135422508312e-63
ZHX2	1.68896858162466e-67	-0.176443821799004	0.487	0.496	3.96316477678227e-63
RILP	1.83361334301382e-67	0.0795389738796991	0.215	0.094	4.30257370938193e-63
CAMKK2	2.18061876523003e-67	0.104108862344855	0.366	0.214	5.11682193261226e-63
HNRNPA0	2.42348500537948e-67	0.199556291980387	0.862	0.741	5.68670756512294e-63
PCBP1	2.47406006934265e-67	0.195695074975515	0.912	0.819	5.80538195271253e-63
HNRNPH3	2.79911320966324e-67	-0.194124745674172	0.667	0.677	6.5681191464748e-63
MPHOSPH8	2.80096671530499e-67	-0.161953050182792	0.687	0.658	6.57246839746316e-63
DCP2	2.80627035957699e-67	-0.17238583976208	0.389	0.431	6.5849133987474e-63
ZDHHC8	3.10261943636729e-67	0.0706225744746349	0.251	0.125	7.28029650743584e-63
ELK4	3.19487326588799e-67	-0.169361218455995	0.477	0.485	7.49677011840618e-63
PAXBP1	3.41368122345137e-67	-0.212493608452063	0.326	0.381	8.01020299082864e-63
ZMAT3	3.55371895346524e-67	0.0661613616074841	0.345	0.212	8.33880152430618e-63
SRF	3.56873887244351e-67	0.073621781787231	0.235	0.11	8.3740457641887e-63
SELENOM	3.63689846107233e-67	0.256549379218321	0.95	0.894	8.53398223890621e-63
GAL3ST1	3.73390967008204e-67	0.316756800005731	0.945	0.9	8.7616190408475e-63
ZMAT2	3.87987998788893e-67	-0.0937270540650126	0.78	0.717	9.10413839158137e-63
CASK	4.01275219306002e-67	0.0536440540944859	0.246	0.131	9.41592302101534e-63
ALDOA	4.0652170076428e-67	-0.122830673861139	0.534	0.521	9.53903170843383e-63
KIF12	4.50110294057851e-67	-0.194897825029188	0.354	0.396	1.05618380500675e-62
CARD19	4.50829169389152e-67	-0.134402500698703	0.27	0.312	1.05787064597164e-62
SLC18A3	5.00217932069143e-67	0.12456271650722	0.198	0.078	1.17376137760024e-62
EXOC3	5.06094325135451e-67	0.0436098993974316	0.376	0.246	1.18755033393034e-62
B9D2	5.17948060886941e-67	0.0527087043101083	0.319	0.193	1.21536512487121e-62
DGKZ	5.26593022257802e-67	0.117000639397111	0.465	0.301	1.23565052672793e-62
PIGU	6.17229312845698e-67	0.0593922297949411	0.304	0.178	1.44832858259243e-62
RRAS	6.18779239209871e-67	-0.245293798286693	0.479	0.557	1.45196548480596e-62
FCHSD2	6.44231170281873e-67	-0.183145678904315	0.223	0.304	1.51168844106642e-62
BICD1	6.44696250313953e-67	-0.118334274677238	0.528	0.452	1.51277975136169e-62
B4GALT2	6.69459069964758e-67	0.100902534767933	0.444	0.287	1.5708857076723e-62
MBD2	6.89725191631254e-67	0.147557269713901	0.697	0.53	1.61844016216274e-62
CRLS1	7.82540742943697e-67	0.147829644484054	0.626	0.454	1.83623185331739e-62
ATP6V0C	1.01475725129056e-66	0.205907013235871	0.884	0.782	2.38112789015329e-62
RETSAT	1.085756654043e-66	0.0425400567766506	0.193	0.094	2.54772798871189e-62
ARHGAP4	1.1251970544895e-66	-0.101917544299721	0.041	0.123	2.64027488835962e-62
ZNF644	1.24417661524888e-66	-0.137213848733485	0.525	0.508	2.9194604276815e-62
TNFSF9	1.3437027846806e-66	0.131962777161229	0.204	0.083	3.15299858425303e-62
MFF	1.39973590462174e-66	0.150524409538544	0.685	0.517	3.28448030019491e-62
COA4	1.45760508879801e-66	-0.151780056802804	0.816	0.781	3.42027034086452e-62
AGRN	1.49364582482412e-66	-0.138635049396278	0.379	0.364	3.5048399279498e-62
DHCR24	1.59319931563801e-66	0.0983994319303722	0.408	0.255	3.7384421941446e-62
ALKBH7	1.64689613317421e-66	0.174225068883501	0.716	0.552	3.86444177649327e-62
TIMM17A	1.67603377242005e-66	0.219692795089143	0.724	0.576	3.93281324698365e-62
MORF4L1	1.68968756551545e-66	-0.145234970435265	0.842	0.807	3.96485187248201e-62
BET1L	1.72614789216745e-66	0.0781179369143842	0.284	0.152	4.05040602897091e-62
COMMD10	1.78356399210267e-66	-0.12250348949373	0.464	0.456	4.18513290746892e-62
LIMK1	1.86574682775363e-66	0.0519347801927148	0.242	0.129	4.37797493132388e-62
PLOD3	1.99613370735733e-66	0.0804230588623916	0.541	0.385	4.68392774431398e-62
ZBED6CL	2.18611940351308e-66	0.0668253652478193	0.246	0.125	5.12972918034344e-62
EIF2A	2.41886851166967e-66	-0.119041878715793	0.709	0.663	5.67587496263288e-62
DEXI	2.4721813009776e-66	0.0830056667785168	0.319	0.181	5.80097342274394e-62
MEPCE	2.80574006135127e-66	0.0833201721432612	0.408	0.258	6.58366905396077e-62
TRAF4	2.90527215322563e-66	0.0760840522709745	0.312	0.177	6.81722110754395e-62
PSIP1	3.3043997798001e-66	-0.15930761636726	0.499	0.517	7.75377408330094e-62
CDC42	3.34330144633807e-66	-0.146502086273712	0.719	0.686	7.84505684383228e-62
NUP50	3.55800496811435e-66	-0.143526306941516	0.451	0.437	8.34885865768033e-62
FTSJ3	3.56963650118159e-66	0.0720010119537712	0.298	0.165	8.3761520500226e-62
PPP4R3B	3.97014128837224e-66	-0.148834557887197	0.618	0.597	9.31593653316547e-62
SRSF10	4.05160692448628e-66	-0.154927604240989	0.608	0.588	9.50709564830706e-62
SNHG5	4.97449088113291e-66	0.249468341258939	0.987	0.945	1.16726428525784e-61
SLF1	5.62999492691683e-66	-0.172399676288947	0.294	0.365	1.32107830960103e-61
RTL8A	5.71335072111087e-66	0.092063019256958	0.595	0.435	1.34063774670866e-61
ANXA11	6.43074576774174e-66	0.157359003507294	0.703	0.539	1.5089744944006e-61
DDX18	6.54782468020193e-66	-0.132878030685732	0.741	0.702	1.53644706120938e-61
COL4A1	6.85708152953343e-66	-0.259000920585722	0.503	0.559	1.60901418090502e-61
NCS1	7.93282086963417e-66	-0.15538571793192	0.376	0.417	1.86143641705966e-61
POLR1C	8.43893422915475e-66	0.0829494127126638	0.378	0.232	1.98019591687116e-61
C1orf53	8.62699349004905e-66	0.0937495317925959	0.31	0.168	2.02432402244001e-61
UTP25	8.77347856533758e-66	-0.143033494296224	0.395	0.412	2.05869674535646e-61
LMO4	8.82046596347097e-66	0.077189830588632	0.276	0.146	2.06972233832846e-61
TLE5	8.97048544834631e-66	0.167705485097124	0.841	0.705	2.10492441045446e-61
RTN4	9.37232697454172e-66	0.23333487184015	0.966	0.919	2.19921652457621e-61
NBDY	9.67740330345861e-66	-0.122803454221331	0.656	0.624	2.27080268515656e-61
NMB	9.68487588595414e-66	-0.533704751963885	0.972	0.954	2.27255612663914e-61
CD70	9.70638105542266e-66	-0.288050852857049	0.748	0.762	2.27760231465493e-61
ZDHHC12	1.01160088300771e-65	-0.126628971894366	0.417	0.423	2.37372147197759e-61
VPS18	1.01786143432452e-65	0.0533314166363931	0.207	0.097	2.38841185564249e-61
FXR1	1.07333828882606e-65	-0.126219428389645	0.678	0.637	2.51858829473036e-61
BCAT1	1.10538613913273e-65	0.065598590395917	0.132	0.038	2.59378857547496e-61
AC016831.7	1.18653250963358e-65	0.0614423789779935	0.102	0.022	2.7841985338552e-61
DYRK1A	1.2527415090187e-65	-0.211516498284761	0.476	0.49	2.93955795091238e-61
ZDHHC2	1.27250407528742e-65	-0.142249087790864	0.302	0.34	2.98593081266194e-61
PARP10	1.28175539410709e-65	0.0481334867187262	0.343	0.211	3.00763903227228e-61
STON1-GTF2A1L	1.34945964224129e-65	0.0971362033531309	0.166	0.061	3.16650705051918e-61
THNSL2	1.39375697308138e-65	0.0554073140515222	0.152	0.056	3.27045073733547e-61
MRPS23	1.41648839824548e-65	0.19183614158925	0.703	0.545	3.32379002648302e-61
TTC38	1.45573543447244e-65	0.0657183563780972	0.34	0.204	3.41588319698957e-61
DNAJC30	1.48462002686646e-65	0.101421560958936	0.447	0.29	3.48366089304215e-61
FXYD1	1.49612321851768e-65	0.274216456413815	0.871	0.755	3.51065313225173e-61
EIF4G1	1.58904195554902e-65	0.144586940515299	0.72	0.557	3.72868694869578e-61
HPN	1.63579904476777e-65	0.187333344076466	0.49	0.322	3.83840245854758e-61
MRPL55	1.66981087821032e-65	0.188881122866641	0.81	0.671	3.91821122572051e-61
ATG4D	1.9336767012204e-65	0.0599377227468007	0.214	0.101	4.53737237941366e-61
C9orf16	1.98006378928288e-65	-0.125538985671027	0.423	0.429	4.64621968155227e-61
SPR	2.06921599493974e-65	0.0883324604342359	0.392	0.244	4.85541533212609e-61
ATP6V1F	2.08209705510456e-65	0.23008916831392	0.949	0.89	4.88564073980286e-61
UGT1A6	2.14034015411563e-65	-0.16252501126463	0.171	0.258	5.02230817163233e-61
ATP2A2	2.32865042102223e-65	0.0839859026280898	0.611	0.453	5.46417821292867e-61
OBI1	2.41475891905815e-65	-0.143568356424881	0.329	0.357	5.66623180356995e-61
HSF1	2.49971478426539e-65	0.0841073769278043	0.377	0.232	5.86558074127873e-61
SON	2.81278393989927e-65	-0.198873988696674	0.885	0.854	6.60019751497364e-61
ETV1	2.90495982746288e-65	-0.139822384729339	0.054	0.138	6.81648823514165e-61
OBSL1	2.97455246016921e-65	-0.123928772970198	0.444	0.408	6.97978734778705e-61
CMPK1	3.11598929569714e-65	-0.128000469752835	0.659	0.629	7.31166888235333e-61
NRSN2	3.38735148863698e-65	0.0579862787433164	0.335	0.202	7.94842026808668e-61
UBXN6	3.43572402221799e-65	0.0277352686103374	0.546	0.408	8.0619264181345e-61
CLIP4	3.77591932152732e-65	0.0225920008178977	0.225	0.128	8.86019468796385e-61
ANP32E	3.92249070025433e-65	-0.247471713922375	0.624	0.645	9.2041244281468e-61
ELOVL1	3.99935830657964e-65	0.105417862514982	0.417	0.261	9.38449426638913e-61
HGSNAT	4.00163538092197e-65	0.0214635156507267	0.504	0.371	9.38983742133341e-61
PITRM1	4.04178922196206e-65	0.0343469422670085	0.351	0.23	9.48405840933396e-61
DDX28	4.62428535190346e-65	0.0683121849507373	0.221	0.103	1.08508855782415e-60
LMF2	5.14631179242592e-65	0.0949961329574468	0.443	0.287	1.20758206209274e-60
TMEM161A	5.38290500703357e-65	0.0769541274648437	0.3	0.165	1.26309865990043e-60
CTPS1	5.42175849905178e-65	0.100052880342586	0.293	0.154	1.2722156318025e-60
CD47	6.5479397107289e-65	-0.134596131662593	0.557	0.529	1.53647405312254e-60
CCNL1	6.65119658260121e-65	0.204018155161874	0.879	0.754	1.56070327810737e-60
MALSU1	7.18347035970932e-65	0.196942103458359	0.795	0.654	1.68560131990579e-60
DDX54	7.56429464681825e-65	0.0509868645666961	0.469	0.324	1.7749617388759e-60
IARS	7.96865819204644e-65	-0.165049024641711	0.529	0.534	1.8698456447637e-60
MOB4	8.15326692010074e-65	-0.10292008984281	0.493	0.469	1.91316408280164e-60
ITGAE	8.22957504205513e-65	-0.0905938629244005	0.377	0.348	1.93106978361824e-60
SAMD9	8.38676497190855e-65	-0.210928045497959	0.289	0.321	1.96795440065834e-60
PWWP2A	8.69403169047896e-65	-0.188924054068899	0.54	0.55	2.04005453617089e-60
NRDC	8.74411563456447e-65	-0.159268697209325	0.65	0.629	2.05180673365055e-60
MRPS18A	9.07860906772218e-65	0.148814797261314	0.564	0.394	2.13029561774101e-60
TTF1	9.08166816851666e-65	-0.165867067011767	0.282	0.349	2.13101343574244e-60
FECH	9.42509768745361e-65	0.0524725541333355	0.146	0.052	2.21159917236099e-60
MPI	9.45537727969727e-65	0.0694455148169446	0.348	0.212	2.21870427868097e-60
RALGPS2	1.00766398217983e-64	-0.179853204204445	0.309	0.367	2.36448353418498e-60
EIPR1	1.02081215836871e-64	0.0702271692552667	0.329	0.194	2.39533572961218e-60
GSK3A	1.11714474671323e-64	0.0811664165244576	0.414	0.263	2.6213801481626e-60
PHF11	1.12619442641843e-64	-0.139112902564089	0.342	0.372	2.64261522159085e-60
GALK1	1.15658474760226e-64	0.168276983722587	0.645	0.477	2.71392611024871e-60
C18orf32	1.27605596538765e-64	-0.146139625098862	0.737	0.705	2.99426532278211e-60
CSNK1D	1.28823085902347e-64	0.054282237875571	0.513	0.367	3.02283371069858e-60
PITPNB	1.29686641095305e-64	-0.136688810725079	0.538	0.522	3.04309703330133e-60
TMEM263	1.42015051068954e-64	-0.168257389479983	0.401	0.443	3.332383173333e-60
TMEM141	1.56105932435967e-64	-0.32098153174548	0.848	0.828	3.66302570460997e-60
TXNDC12	1.6849241895443e-64	-0.121520984983099	0.7	0.661	3.95367461076569e-60
TFE3	1.6883548893557e-64	0.0628418804424802	0.25	0.131	3.96172474787315e-60
GSN	1.82430263474329e-64	-0.25477150339056	0.375	0.48	4.28072613242514e-60
CLN6	1.98737860690343e-64	0.0461540062124521	0.336	0.206	4.66338390109891e-60
LAMTOR1	2.28039576738306e-64	0.157864922411884	0.73	0.571	5.35094866816434e-60
CAVIN1	2.40459830004522e-64	-0.17240398155393	0.477	0.475	5.64238991105611e-60
UBB	2.40614830798602e-64	0.199890901059956	0.968	0.921	5.64602700468921e-60
MTX1	2.53639491394101e-64	0.184250870043991	0.774	0.63	5.95165066556257e-60
DENND1B	2.57223405968184e-64	0.0574507688997278	0.369	0.231	6.03574722104343e-60
POLL	2.60450488114916e-64	0.0306451684042906	0.25	0.144	6.11147070361651e-60
PSME4	2.86666919860362e-64	0.06046247593216	0.374	0.239	6.72663927452341e-60
SARS2	3.01017208342299e-64	0.0520827245419341	0.255	0.138	7.06336879375205e-60
XBP1	3.16225507769052e-64	0.177505679538784	0.775	0.624	7.42023153980081e-60
TFRC	3.24357226426793e-64	0.216346697143405	0.713	0.555	7.61104231810469e-60
MT-ND3	3.26050808556246e-64	-0.477412885055569	0.997	0.988	7.6507822227723e-60
MECP2	3.47603044253577e-64	-0.17224348445061	0.365	0.4	8.15650543341018e-60
POLK	3.7460302276343e-64	-0.16407863004214	0.419	0.447	8.79005992914387e-60
TRAPPC3	3.8549376457522e-64	0.0967653769455273	0.384	0.234	9.04561118575754e-60
TUBB	3.86089105107601e-64	0.272188427882413	0.902	0.799	9.05958085134986e-60
C10orf99	4.011677332862e-64	0.625541958090159	0.369	0.218	9.41340086156069e-60
RBKS	4.31088328622807e-64	0.075022724155027	0.357	0.221	1.01154876311342e-59
PAF1	4.51024281767932e-64	0.0450888569636644	0.345	0.217	1.05832847716845e-59
GRIN2B	4.60755073978738e-64	0.060883351941954	0.119	0.032	1.08116178109111e-59
LCMT1	4.96627827239863e-64	0.0771468851871201	0.411	0.267	1.16533719661834e-59
CEBPZ	5.00244455318875e-64	-0.166545550335519	0.695	0.685	1.17382361440574e-59
BPTF	5.19810161065627e-64	-0.197890648855017	0.798	0.767	1.21973454294049e-59
PKM	5.29151089534097e-64	0.32220146204968	0.993	0.982	1.24165303159176e-59
AFDN	5.42972022399392e-64	-0.199400507591769	0.646	0.624	1.27408385056017e-59
TM9SF3	5.52356101391896e-64	-0.161694865937214	0.749	0.723	1.29610359191608e-59
TCTN3	6.11852116607891e-64	-0.115518346917405	0.477	0.446	1.43571099162042e-59
ATP6V1E1	7.26917291092022e-64	0.162288374720667	0.703	0.543	1.70571142354743e-59
TPP1	7.3339222486396e-64	0.0622785937076877	0.508	0.361	1.72090485564328e-59
SSR1	7.39625021039482e-64	0.203166752398321	0.734	0.585	1.73553011186914e-59
LINC00685	7.47188280177217e-64	0.0884241663892127	0.183	0.071	1.75327729943584e-59
DNAJC4	7.68547333498544e-64	0.0618082913828674	0.441	0.301	1.80339631805433e-59
ECSIT	8.09938811639849e-64	0.0771729612325913	0.456	0.307	1.90052142151291e-59
AC097512.1	8.66060644325441e-64	-0.181031089763908	0.192	0.262	2.03221130190965e-59
SPATA20	8.703353920398e-64	0.107348093307935	0.506	0.344	2.04224199742139e-59
DMWD	9.17428484326603e-64	0.0582601972624604	0.265	0.143	2.15274593847237e-59
SNF8	9.2965491738565e-64	0.173629659610717	0.755	0.601	2.18143526364543e-59
SF3B3	9.39998404965154e-64	-0.125940976449213	0.484	0.472	2.20570625725073e-59
CYSLTR2	9.68607976539212e-64	0.121526492049537	0.177	0.068	2.27283861694926e-59
DGCR6L	9.82014859830105e-64	0.0721877983131042	0.492	0.345	2.30429786859134e-59
GFER	1.02882859108899e-63	0.0666865602763685	0.276	0.152	2.41414628899032e-59
ERAP1	1.1906423868433e-63	-0.137183164657366	0.388	0.392	2.7938423607278e-59
FARSA	1.27249086814048e-63	0.0969939751645387	0.432	0.276	2.98589982209163e-59
C1orf131	1.2996384458758e-63	-0.147965516132291	0.532	0.538	3.04960161324756e-59
CEP152	1.30800962161443e-63	-0.169292879543621	0.238	0.284	3.06924457711825e-59
TMX1	1.32523065407344e-63	-0.116313423344854	0.447	0.441	3.10965372978332e-59
AP1M1	1.33842969850123e-63	0.0898951359700637	0.454	0.298	3.14062528753313e-59
TMEM120A	1.34727131675851e-63	0.127259594612623	0.621	0.455	3.16137214477386e-59
MAPRE2	1.36143160060586e-63	-0.177349043393881	0.805	0.77	3.19459925082165e-59
LENG8	1.39400648429239e-63	-0.184792733407517	0.494	0.48	3.27103621539209e-59
NORAD	1.52918291332962e-63	-0.159426577618764	0.673	0.641	3.58822770612794e-59
C2	1.58226981511964e-63	0.183617343518186	0.628	0.462	3.71279612117824e-59
FGFR1OP	1.67352716520913e-63	-0.141025261420506	0.31	0.332	3.92693149316323e-59
UBE2V1	1.83990604727555e-63	-0.116335016552465	0.816	0.77	4.31733953993207e-59
AC116407.2	1.92881849051295e-63	-0.114791302709565	0.039	0.114	4.52597258798864e-59
IMP4	1.9308182176168e-63	0.182680940203132	0.683	0.524	4.53066494763783e-59
SIGMAR1	1.95030075307861e-63	0.0923915704210863	0.313	0.173	4.57638071709895e-59
UBE2M	2.07819493266108e-63	0.194535093022074	0.799	0.66	4.87648440948922e-59
PHKG2	2.14206519035561e-63	0.0499811256637449	0.274	0.157	5.02635596916945e-59
PABPC4	2.26838103299714e-63	-0.145194191253336	0.806	0.757	5.32275609392778e-59
ETS1	2.44379595239524e-63	-0.209299196459697	0.258	0.334	5.73436720229544e-59
RASGRP1	2.7375686387517e-63	-0.177897939284022	0.542	0.524	6.42370481083086e-59
DLEU2	2.77368850585735e-63	-0.159544443773396	0.241	0.314	6.50846007899427e-59
HTRA2	2.85440067471921e-63	0.0727090819302072	0.291	0.162	6.69785118322863e-59
GLB1L2	2.90027875431475e-63	0.0428555165342819	0.186	0.087	6.80550409699956e-59
VARS2	2.93245069943892e-63	0.0545446031803982	0.287	0.163	6.88099556623341e-59
ZFC3H1	2.98497094747226e-63	-0.158906285665144	0.436	0.442	7.00423432824367e-59
LMAN2	3.3252753125368e-63	0.222849215539465	0.948	0.901	7.8027585208676e-59
HDAC7	3.71213011180433e-63	0.0496554457829872	0.19	0.088	8.71051330734886e-59
VPS4B	3.80988788353123e-63	-0.13345176535406	0.516	0.518	8.93990191870604e-59
MRPL15	3.82200254442694e-63	0.195913154709632	0.689	0.535	8.96832897049781e-59
RRAD	3.88537818871414e-63	0.428653781610203	0.687	0.539	9.11703991981774e-59
PIP4K2A	3.90467407459934e-63	-0.104609649407235	0.368	0.344	9.16231771604735e-59
TNRC18	4.04081534898225e-63	0.0546821566545785	0.601	0.449	9.48177321638685e-59
ARHGAP24	4.17961648312373e-63	0.0598189944177293	0.108	0.026	9.80747007764982e-59
KATNAL1	4.61286563692108e-63	-0.1497539482552	0.205	0.262	1.08240892170353e-58
NLGN1	4.82135111543167e-63	0.0990218967292404	0.335	0.191	1.13133003923604e-58
RFC1	4.84044529325751e-63	-0.161410731344602	0.57	0.573	1.13581048806287e-58
ZBTB7B	4.92455407106565e-63	0.037257434163621	0.248	0.145	1.15554661277556e-58
MPST	4.93744707794269e-63	0.124043611089771	0.678	0.516	1.15857195683925e-58
STX16	5.0613472485881e-63	-0.10014572805344	0.523	0.448	1.1876451318812e-58
CDCA2	5.31229153461471e-63	-0.228654718986132	0.665	0.669	1.24652920859734e-58
LRWD1	5.43746754333844e-63	0.0568719196051382	0.25	0.134	1.27590175904436e-58
TEN1	5.47736323880328e-63	0.0495165335032614	0.447	0.314	1.28526328398519e-58
ERN1	5.54908937244391e-63	-0.198418222267862	0.322	0.368	1.30209382124396e-58
ALG3	5.59734425893726e-63	0.12992374594437	0.613	0.448	1.31341683035963e-58
MIR210HG	5.89063400573351e-63	0.0289579666421088	0.543	0.408	1.38223726944537e-58
CNNM3	5.99836886661965e-63	0.0328808842974224	0.295	0.184	1.4075172545523e-58
FNDC3B	6.85081889828317e-63	-0.190183485124064	0.771	0.724	1.60754465448215e-58
GINM1	7.10787280123447e-63	-0.155731943601358	0.612	0.601	1.66786235280967e-58
POGZ	7.58716295073559e-63	0.0193758042674886	0.54	0.407	1.78032778639011e-58
SMIM4	8.28101723999061e-63	0.0768147733597848	0.364	0.224	1.9431406953638e-58
CRIM1	8.60995693889461e-63	0.0784398836618013	0.26	0.136	2.02032639571162e-58
FTO	8.72882343308402e-63	0.107339311169529	0.59	0.427	2.04821841857317e-58
COL23A1	9.27814675897406e-63	-0.225516890810407	0.705	0.721	2.17711713699326e-58
RRP12	9.46890915068731e-63	0.100728078160807	0.369	0.222	2.22187953220878e-58
SENP6	9.90501287155069e-63	-0.147723312873316	0.632	0.593	2.32421127030937e-58
HARS	1.00079084103795e-62	0.14288909302076	0.554	0.388	2.34835570849555e-58
MPLKIP	1.02460626449968e-62	-0.118964603394629	0.721	0.677	2.4042385996485e-58
ARFGEF1	1.03829109686418e-62	-0.158562460923356	0.374	0.394	2.43635005879181e-58
KNTC1	1.04578319440168e-62	-0.18582096977363	0.18	0.257	2.45393026566354e-58
TBRG4	1.14181079747789e-62	0.138413955104016	0.609	0.443	2.67925903628187e-58
RPL7	1.2131930657559e-62	0.407372177330698	0.991	0.97	2.84675752879623e-58
ERAP2	1.2415790483041e-62	-0.142802245156527	0.518	0.487	2.91336523684556e-58
SACS	1.25094756359367e-62	-0.142827297553696	0.333	0.343	2.93534845797255e-58
RPS6KB2	1.28730602819506e-62	0.0716698166484853	0.388	0.248	3.02066359515971e-58
AP5B1	1.3396934951869e-62	0.0737825327998465	0.248	0.124	3.14359078645605e-58
PLXDC2	1.3626284344508e-62	0.0149724509454463	0.269	0.172	3.19740762143879e-58
TBL3	1.37247143435331e-62	0.0697907706412659	0.234	0.116	3.22050422071005e-58
GOLGA8A	1.684419289659e-62	-0.221257063541681	0.229	0.296	3.95248986318485e-58
NEFL	1.81907740613832e-62	-0.318080996144795	0.83	0.841	4.26846513350356e-58
DNAAF5	1.88793071973038e-62	0.142588436054076	0.56	0.394	4.43002943384734e-58
PTN	1.89904375307332e-62	0.124559877691624	0.317	0.176	4.45610616658653e-58
ABCB6	2.09617708873741e-62	0.090390605339999	0.356	0.214	4.91867953872234e-58
SHARPIN	2.28646742274284e-62	0.074267436556084	0.552	0.4	5.36519580746607e-58
MFSD10	2.30321209002262e-62	-0.107499341435843	0.566	0.527	5.40448716923808e-58
COX5B	2.47099391043854e-62	0.204260026495329	0.974	0.925	5.79818721084403e-58
TSSC4	2.49688833522764e-62	0.106391722011568	0.421	0.267	5.85894847861166e-58
PSME3	2.95517161082786e-62	0.0939426172430459	0.363	0.218	6.93431018480758e-58
CFL1	3.01554993746709e-62	0.217768085058684	0.958	0.897	7.07598792826653e-58
CCZ1	3.03821167157381e-62	0.0831480570499281	0.478	0.325	7.12916368734794e-58
DCBLD2	3.08550440403614e-62	-0.174780279634216	0.402	0.396	7.2401360840708e-58
ATAD3A	3.09006885679225e-62	0.0494077205386132	0.198	0.094	7.25084657246301e-58
EGLN2	3.46388046125971e-62	0.0481075317104017	0.294	0.175	8.12799550234592e-58
MAP3K20	3.5073637308954e-62	-0.17231131458331	0.561	0.567	8.23002899454606e-58
AKIRIN1	3.54908995623382e-62	0.11175409351218	0.505	0.345	8.32793958230267e-58
TTC19	3.68520794539979e-62	-0.09998420166224	0.568	0.518	8.64734044388061e-58
SOX9-AS1	3.72382678389185e-62	0.0454479951829289	0.108	0.032	8.73795954840223e-58
ATP2B2	4.11519599351819e-62	-0.188480026504707	0.381	0.402	9.65630739879042e-58
KBTBD11	4.3685346751664e-62	-0.193956975541118	0.662	0.64	1.0250766615278e-57
CARM1	4.59146500117363e-62	0.0228004624013354	0.319	0.213	1.07738726252539e-57
MAN1B1	4.69801128100668e-62	-0.120924826647804	0.358	0.356	1.10238834708822e-57
CAMSAP2	5.07323625089262e-62	-0.132292157703392	0.534	0.496	1.19043488627195e-57
NPEPPS	5.35853395403587e-62	-0.166872395131717	0.619	0.589	1.25737999231452e-57
HERC2	5.5578028151659e-62	-0.145806304975106	0.499	0.459	1.30413843057868e-57
SRGN	5.57540806265078e-62	-0.185694722739346	0.123	0.23	1.308269501901e-57
SDHB	5.60765457337303e-62	0.135522395551054	0.534	0.369	1.31583614564198e-57
ITPR3	5.60988919116032e-62	-0.130822922850441	0.237	0.263	1.31636049870577e-57
TCEAL8	5.6135163658218e-62	-0.158577693973475	0.758	0.723	1.31721161524009e-57
ATP5MC2	5.70786463282959e-62	-0.159506482378727	0.979	0.948	1.33935043609346e-57
REXO4	5.87642933689403e-62	-0.143221948800336	0.203	0.274	1.37890414390218e-57
PFDN1	6.39150983462793e-62	-0.122553907861676	0.638	0.613	1.49976778269544e-57
CHRD	6.67991718983492e-62	0.116749779075524	0.207	0.088	1.56744256859476e-57
HMBS	6.75512002527796e-62	0.0825786991445694	0.307	0.173	1.58508891393147e-57
IDH3B	8.09236748432538e-62	0.148472321650952	0.602	0.436	1.89887403019695e-57
PABPN1	8.24102513351206e-62	0.0592797056954923	0.567	0.422	1.93375654757861e-57
SLC25A4	8.55831086002803e-62	0.0942636839927508	0.451	0.299	2.00820764330558e-57
MANBAL	9.08682946417455e-62	0.0856298031429371	0.491	0.341	2.13222453376856e-57
TREM1	9.20060316859284e-62	-0.221364160558841	0.108	0.224	2.15892153351031e-57
ZNF428	9.40265080605708e-62	-0.0577968679745717	0.584	0.507	2.20633201164129e-57
KIF22	9.40353787306907e-62	-0.13980673022256	0.442	0.438	2.20654016191566e-57
CAPZA1	1.04057941431875e-61	-0.119913374016166	0.686	0.64	2.44171959569896e-57
PARPBP	1.07172967601925e-61	-0.0964914308663186	0.153	0.177	2.51481368477917e-57
DHRS7B	1.08783318442219e-61	0.0659628317936163	0.363	0.228	2.55260056724666e-57
ELMSAN1	1.16494067063824e-61	0.103666494430868	0.46	0.303	2.73353328365263e-57
SGMS2	1.17860848918826e-61	-0.130535866826214	0.186	0.234	2.76560481988024e-57
PRELID2	1.18182409671415e-61	-0.120327278699657	0.413	0.416	2.77315024293975e-57
RNF186	1.20567140887575e-61	0.177913065509615	0.456	0.3	2.82910796092696e-57
NUDT16L1	1.24251088653838e-61	0.0822118446815636	0.44	0.295	2.91555179526231e-57
LRP6	1.28864839254708e-61	0.0269471577832354	0.283	0.18	3.02381345311172e-57
USP34	1.32978122805418e-61	-0.151833341087033	0.549	0.519	3.12033165162914e-57
MKLN1	1.33563802942762e-61	-0.150029399501953	0.564	0.538	3.1340746360519e-57
RRBP1	1.38919859483518e-61	0.232822202415271	0.808	0.683	3.25975450278074e-57
LAMB1	1.45216906614846e-61	0.119828650212467	0.45	0.296	3.40751471371737e-57
CXCL2	1.45552747262721e-61	0.259143906630378	0.212	0.093	3.41539521451974e-57
TBC1D7	1.48630074453007e-61	0.0726610511588837	0.356	0.22	3.4876046970398e-57
LANCL2	1.53819717877437e-61	0.0596878877511628	0.237	0.124	3.60937967999406e-57
POLR2K	1.67589349424279e-61	-0.141809503679434	0.682	0.655	3.9324840842407e-57
RPP21	1.69902627327311e-61	-0.116453111353407	0.62	0.588	3.98676515023536e-57
FAM3A	1.73204397022568e-61	0.0649724694949791	0.32	0.192	4.06424117613455e-57
FAM89B	1.74718799081397e-61	0.0845760567293982	0.364	0.225	4.09977662044497e-57
SFXN5	1.84624968897119e-61	0.081388491630501	0.408	0.262	4.3322248951709e-57
NR2F2-AS1	1.92642919678312e-61	-0.196898991278957	0.232	0.301	4.52036611025159e-57
ATP6V0D1	1.96445625488702e-61	0.120753188229272	0.515	0.354	4.60959660209239e-57
LOXL2	2.09029737817949e-61	-0.363125444240547	0.621	0.7	4.90488279789818e-57
ARMT1	2.09853695360384e-61	0.0711260679866324	0.477	0.332	4.92421696163141e-57
PIK3AP1	2.12916031008306e-61	0.064088117463391	0.178	0.074	4.99607466760991e-57
COL6A2	2.2471564112391e-61	-0.227736555052917	0.397	0.468	5.27295251897254e-57
RNF145	2.27019945629497e-61	-0.152771594797464	0.616	0.595	5.32702302419614e-57
NDUFS3	2.53635864591829e-61	0.153927209476691	0.736	0.581	5.95156556264726e-57
UCHL5	2.90785674071283e-61	-0.141764878412707	0.564	0.544	6.82328584208265e-57
RUFY3	2.92750675910774e-61	0.144386056656173	0.608	0.445	6.86939461024631e-57
METTL27	3.00980859685765e-61	0.0757963773515517	0.146	0.05	7.06251587252648e-57
MPPE1	3.03018748017068e-61	0.0519846551403601	0.342	0.214	7.11033492222051e-57
AGTRAP	3.11059509714769e-61	0.0853055473445443	0.485	0.334	7.29901139545705e-57
PTOV1	3.15473400295022e-61	0.0951003683364323	0.465	0.31	7.40258333792269e-57
CNOT1	3.20158999917141e-61	-0.118251072704663	0.525	0.492	7.51253093305572e-57
ANXA4	3.20424786225683e-61	-0.249382151511281	0.983	0.978	7.51876760878565e-57
BZW1	3.40596420645794e-61	-0.167946071909165	0.768	0.733	7.99209501045356e-57
CEP290	3.57501610517941e-61	-0.174919583241167	0.571	0.551	8.38877529080348e-57
GLB1	3.64389653629463e-61	0.0298069955833268	0.303	0.191	8.55040322241534e-57
PLIN3	3.80549738994907e-61	-0.101202364201119	0.512	0.478	8.92959962551548e-57
ECT2	3.82403402480591e-61	-0.169654246553722	0.344	0.366	8.97309583920706e-57
CWF19L2	4.16755626412127e-61	-0.170722081695301	0.25	0.308	9.77917077376056e-57
PCM1	4.2233040010429e-61	-0.154375229249775	0.736	0.693	9.90998283844716e-57
NECTIN3	4.23056298862989e-61	0.0113487463527552	0.252	0.155	9.92701605282003e-57
SUPT5H	4.42573121371556e-61	0.0248866948977245	0.55	0.418	1.03849782929836e-56
CDC34	4.51617872758825e-61	0.0630676401853082	0.326	0.198	1.05972133842858e-56
UBA6	4.56395294622566e-61	-0.129246023008225	0.394	0.379	1.07093155883185e-56
SLC35A4	4.72841658745486e-61	0.114055750923625	0.477	0.319	1.10952295224628e-56
PRRG4	5.25133677235261e-61	-0.171804094072336	0.654	0.64	1.23222617363254e-56
SGSH	6.33314981407532e-61	0.0511914601906765	0.123	0.038	1.48607360387277e-56
SMPD2	6.64392365359366e-61	0.0665884271504163	0.215	0.101	1.55899668531575e-56
GPR137	6.97043308677264e-61	0.107364164139153	0.345	0.199	1.6356121238112e-56
WAPL	7.26422214481374e-61	-0.13840953627067	0.531	0.517	1.70454972628054e-56
COL7A1	7.40724948909193e-61	-0.147279987462577	0.055	0.14	1.73811109261542e-56
CTDSP2	7.84096419560702e-61	0.064127162328216	0.353	0.221	1.83988224849919e-56
LYRM2	8.16427768303727e-61	-0.144740643231959	0.602	0.592	1.91574775832469e-56
CHCHD6	8.95717203477099e-61	0.0522178034051371	0.218	0.112	2.10180041795901e-56
SPIDR	9.12725853302979e-61	-0.155664169348394	0.269	0.312	2.14171121477544e-56
KCTD3	9.1784929677185e-61	-0.14074304942254	0.697	0.646	2.15373337487515e-56
PLK2	9.34392796787593e-61	0.15031557499671	0.248	0.121	2.19255269766209e-56
LGR4	9.37319362956095e-61	-0.00215843066780419	0.324	0.231	2.19941988517648e-56
TXNDC15	9.45175790268496e-61	-0.129762425359676	0.531	0.524	2.21785499186503e-56
DELE1	9.77920991856008e-61	-0.0147293013062483	0.4	0.302	2.29469160739012e-56
MLXIP	9.88963074405396e-61	0.0530816234365656	0.321	0.196	2.32060185409226e-56
ASCC2	1.05851664815951e-60	0.0509045493859709	0.328	0.207	2.48380931490629e-56
SCARB2	1.07264074688648e-60	-0.129115637041347	0.457	0.443	2.51695151256913e-56
RIF1	1.09464650969183e-60	-0.197284097369885	0.686	0.671	2.56858803499187e-56
FBXW4	1.12107675680933e-60	0.0217273800809363	0.392	0.278	2.63060660985308e-56
GBP1	1.15033144980755e-60	0.102042277090422	0.425	0.274	2.69925274697343e-56
EXOSC4	1.16424334319007e-60	0.0696459001802465	0.382	0.245	2.7318970047955e-56
TRIP12	1.17640964899072e-60	-0.106432126714877	0.675	0.613	2.76044524135673e-56
RPIA	1.20935380038282e-60	0.0864541283219009	0.351	0.211	2.8377486925983e-56
PPARGC1B	1.2184153981618e-60	0.0829670287378231	0.192	0.081	2.85901173178666e-56
CS	1.24567930464554e-60	0.125159833874925	0.533	0.371	2.92298648835077e-56
BMP2K	1.32471840889522e-60	-0.133256822928224	0.435	0.409	3.10845174647264e-56
CC2D1A	1.34478221654361e-60	0.0546227568502538	0.215	0.107	3.15553147111957e-56
PLEK	1.35720025379091e-60	-0.160051253577223	0.235	0.321	3.18467039552038e-56
MYCBP2	1.35830189128214e-60	0.0772239718162393	0.546	0.395	3.18725538789355e-56
AATF	1.35854461052969e-60	0.111153426767351	0.589	0.428	3.18782492860792e-56
KLHL36	1.43840226986497e-60	0.0691564326451175	0.434	0.293	3.37521092623814e-56
RER1	1.44546713674774e-60	0.169870559419522	0.657	0.498	3.39178863637857e-56
ZNF205	1.46006835587802e-60	0.0433815132097857	0.252	0.142	3.42605039706778e-56
LPIN2	1.5524189746036e-60	0.0624987019158545	0.36	0.228	3.64275112390734e-56
GABARAPL2	1.64551720839885e-60	-0.133048380908353	0.754	0.711	3.8612061295079e-56
COX16	1.70834389738168e-60	-0.105213098189053	0.575	0.534	4.00862895520612e-56
SKP1	1.75503979712241e-60	-0.181171061565544	0.974	0.947	4.11820088394773e-56
YTHDF1	1.90259345137362e-60	0.0252309629838114	0.211	0.121	4.4644355336482e-56
WIPI2	2.36428575890812e-60	0.135728870426497	0.595	0.432	5.5477965332779e-56
RPF2	2.47514468596515e-60	-0.12814430126515	0.58	0.559	5.80792700561723e-56
WDR45	2.49418835908585e-60	0.0965148453040361	0.442	0.289	5.85261298459494e-56
FSTL3	2.49878710997706e-60	0.130503152042388	0.17	0.064	5.86340395356118e-56
PKP2	2.53849710450217e-60	0.0740672816926204	0.224	0.108	5.95658345571434e-56
ARHGEF12	2.60814060171406e-60	-0.173911533452887	0.702	0.67	6.12000192192204e-56
BCCIP	2.66991116407193e-60	-0.12189157937605	0.492	0.482	6.26494654649478e-56
EPHA7	2.71196350988104e-60	-0.0862343400857263	0.493	0.433	6.36362237593587e-56
CNPPD1	2.90893360175727e-60	0.100345743760459	0.433	0.282	6.82581269652343e-56
KIAA0930	3.27476823947839e-60	-0.165961000294105	0.406	0.418	7.68424367393605e-56
SLC35B2	3.46522580689859e-60	0.0776387309525801	0.417	0.274	8.13115235588754e-56
RPS21	3.48711753951582e-60	-0.143630741539216	0.995	0.974	8.18252130647387e-56
SELENBP1	3.6088218777686e-60	0.0830898970923491	0.23	0.111	8.46810053618401e-56
WDR34	3.61882058483998e-60	-0.152611751468311	0.355	0.411	8.49156250232701e-56
ARID1B	3.65373248338626e-60	0.0698501410617768	0.589	0.436	8.57348327226587e-56
EHHADH	3.92564387067027e-60	0.0624518590207314	0.197	0.091	9.21152334252779e-56
C16orf87	4.29396594047723e-60	-0.110985477914651	0.461	0.446	1.00757910793298e-55
UBE3C	4.32301249835993e-60	-0.0592152200364183	0.479	0.404	1.01439488274016e-55
HMGN4	4.59164048610055e-60	-0.103528230324514	0.473	0.45	1.07742844006349e-55
LEAP2	5.40377470161343e-60	0.0595067120195754	0.14	0.048	1.26799573373359e-55
PARD3	5.59935699891291e-60	-0.103795490318572	0.511	0.464	1.31388911979491e-55
CIRBP	5.91338577349422e-60	0.181118970503897	0.852	0.727	1.38757597175042e-55
STXBP2	5.94812250238142e-60	0.0625900028235456	0.478	0.336	1.3957269451838e-55
MNS1	6.01782380216737e-60	-0.140711467048099	0.551	0.525	1.41208235517857e-55
SP100	6.22271481191848e-60	-0.138760813626185	0.462	0.44	1.46016003061667e-55
NDFIP2	6.28484451021054e-60	0.095156367047888	0.423	0.274	1.4747387643209e-55
TNFRSF1A	6.38959597697893e-60	0.110846302875766	0.646	0.487	1.49931869599811e-55
DUS3L	6.40093099758522e-60	0.0730282291449313	0.293	0.165	1.50197845858337e-55
UNC45A	7.09634023380949e-60	0.0671247711838773	0.422	0.284	1.6651562358634e-55
ELMO3	7.69718734096553e-60	0.00894465464996869	0.314	0.217	1.80614500955756e-55
LMF1	8.35712844766427e-60	0.0614017997864924	0.184	0.081	1.96100019024442e-55
COMMD1	8.35914140023133e-60	0.126154643858574	0.521	0.361	1.96147252956428e-55
RUFY2	8.67102784743506e-60	-0.156938843160577	0.352	0.382	2.03465668440064e-55
PTDSS1	9.00861524875076e-60	0.059013659752726	0.245	0.132	2.11387156811937e-55
TMEM140	9.49238873640466e-60	-0.175242186144587	0.296	0.357	2.22738901699735e-55
TMED9	1.15737329239888e-59	-0.189010184616357	0.88	0.864	2.71577643061397e-55
MESP1	1.2308825259877e-59	-0.134088626163782	0.352	0.373	2.88826584723014e-55
EWSR1	1.29218648992502e-59	0.0954989961848156	0.703	0.548	3.03211559860906e-55
MTHFR	1.31387863508225e-59	0.0469571207240411	0.108	0.03	3.08301621722051e-55
CARS	1.33303876493269e-59	0.0460586029206728	0.348	0.224	3.12797546191455e-55
OXR1	1.34120072496786e-59	-0.188227987409044	0.347	0.385	3.14712750113708e-55
SUMF2	1.36768491069266e-59	-0.155596207938336	0.703	0.679	3.20927264294033e-55
PRKAR1B	1.41474268560812e-59	0.069926916437491	0.365	0.231	3.31969371177946e-55
CREB3L2	1.43881288807293e-59	0.0861635541869682	0.567	0.415	3.37617444186314e-55
RAVER1	1.44404982023292e-59	0.048516813634289	0.343	0.218	3.38846290317654e-55
ERLIN1	1.49546949930303e-59	-0.131294182523732	0.319	0.365	3.50911918011455e-55
RSRC2	1.51455279443316e-59	-0.152221007752454	0.734	0.701	3.55389813213742e-55
AKAP1	1.5343002923324e-59	0.0670047859438912	0.313	0.187	3.60023563595797e-55
OGFR	1.58292875411838e-59	0.0435335194180367	0.405	0.276	3.71434232153879e-55
FIS1	1.69442193090209e-59	0.177169157655062	0.929	0.851	3.97596106086174e-55
ERI3	1.80110199502747e-59	0.116947194245548	0.574	0.415	4.22628583133195e-55
DDX49	1.8044897671436e-59	0.068808477323856	0.429	0.289	4.23423523860246e-55
SLFN5	1.91795514183469e-59	-0.228973684668051	0.227	0.299	4.50048174031509e-55
NTMT1	1.92240155062502e-59	-0.125325460014258	0.309	0.348	4.5109152385416e-55
STAT2	2.22639083196929e-59	-0.170204679486055	0.258	0.301	5.22422608721593e-55
MVK	2.24580785332313e-59	0.0884280832539691	0.541	0.39	5.26978812782274e-55
SHMT2	2.31029331216144e-59	0.221630094218556	0.746	0.612	5.42110325698681e-55
SMAD3	2.33982210971467e-59	-0.126178053442649	0.468	0.416	5.49039258044548e-55
NDUFC1	2.63327862860023e-59	-0.250871226718469	0.906	0.875	6.17898830201044e-55
DERA	2.74837414159281e-59	0.134201130682385	0.587	0.425	6.44905992324752e-55
SMG7	2.75845006738068e-59	-0.129927559700479	0.334	0.337	6.47270308310876e-55
SCRN2	2.76868189045444e-59	0.0466896347354279	0.273	0.16	6.49671205595135e-55
XPO6	2.90668732169229e-59	0.0437257133854876	0.381	0.257	6.82054180035095e-55
SMLR1	2.97258406097663e-59	0.0623414946826289	0.155	0.059	6.97516849908167e-55
TBC1D9B	3.02964593898123e-59	0.0107923958466906	0.528	0.406	7.10906419581946e-55
SLC25A13	3.12223356000174e-59	-0.062240558099421	0.57	0.495	7.32632104854409e-55
TUFT1	3.3093161835144e-59	0.0517583195142624	0.179	0.078	7.76531042461654e-55
ECE1	3.38446750119211e-59	-0.159665914482217	0.215	0.278	7.94165299154729e-55
SPPL2B	3.51244298846057e-59	0.0330898862384182	0.311	0.195	8.24194747242274e-55
URM1	3.61817527188147e-59	-0.122502874402851	0.392	0.409	8.49004827546988e-55
HIST1H1C	3.64709309407868e-59	-0.305862419924499	0.614	0.631	8.55790394525563e-55
WLS	3.71194519895403e-59	0.0837071258241241	0.192	0.082	8.71007940934564e-55
JMJD8	3.93755372217104e-59	0.0656303430913422	0.433	0.294	9.23946980907434e-55
BTG1	4.07165453202075e-59	-0.306119645238748	0.994	0.984	9.55413735938669e-55
HCFC1	4.10057502906959e-59	0.0195698570268323	0.355	0.24	9.6219993057118e-55
[truncated: 7,726 more rows]
