# Supplementary material for: Comparative single‐cell transcriptomic profiling of patient‐derived renal carcinoma cells in cellular and animal models of kidney cancer
Source: FEBS Open Bio. 2025 Apr 16;15(7):1124–43. doi: 10.1002/2211-5463.70022 (PMC12226427; doi:10.1002/2211-5463.70022)
Supplement: Supplementary file 4 — Table S3. Excel file containing the gene list generated using MAST (RCC243 in vivo tumor model versus ccRCC patient tumor comparison). [file FEB4-15-1124-s003.csv]

	p_val	avg_log2FC	pct.1	pct.2	p_val_adj
A1BG	0	-0.508289907428955	0.009	0.287	0
AAAS	0	0.0674606771830049	0.256	0.084	0
AACS	0	0.0882099482586937	0.218	0.052	0
AAMDC	0	-0.519064781447952	0.331	0.435	0
AAMP	0	-0.0222759601946141	0.485	0.295	0
AARS	0	0.134941990705272	0.348	0.109	0
AARSD1	0	-0.0101267826518752	0.369	0.202	0
AASDHPPT	0	-0.0593262067363088	0.498	0.315	0
AASS	0	-0.323212640008506	0.021	0.164	0
AATF	0	0.0810541552117591	0.537	0.285	0
ABCA12	0	0.118903111822938	0.143	0.004	0
ABCA2	0	0.162370180988785	0.244	0.045	0
ABCA3	0	0.308842843717005	0.376	0.044	0
ABCB10	0	0.0855696683674179	0.194	0.045	0
ABCB6	0	0.0922796424094295	0.311	0.115	0
ABCB8	0	0.282185594235021	0.369	0.041	0
ABCC1	0	-0.0398225240869097	0.248	0.123	0
ABCC2	0	0.447604041464325	0.464	0.065	0
ABCC3	0	-0.0121457867857747	0.647	0.385	0
ABCC4	0	0.282107407045466	0.481	0.131	0
ABCC5	0	0.114984096739629	0.185	0.027	0
ABCC6	0	0.0743074265860013	0.303	0.109	0
ABCD3	0	-0.058556348528539	0.329	0.188	0
ABCE1	0	0.0185025627556881	0.416	0.214	0
ABCF1	0	0.282357825735906	0.526	0.171	0
ABCF2	0	0.314816256272015	0.429	0.067	0
ABHD11	0	0.0850552615022273	0.373	0.16	0
ABHD14B	0	0.115823828799525	0.443	0.189	0
ABHD17A	0	-0.0150158980630939	0.475	0.279	0
ABHD2	0	0.0066867037566212	0.275	0.127	0
ABI1	0	0.0139546700258109	0.337	0.159	0
ABI2	0	0.148631401700742	0.511	0.231	0
ABL2	0	0.126715272178023	0.332	0.101	0
ABLIM1	0	-0.0904799122478678	0.383	0.238	0
ABLIM3	0	-0.552756883572956	0.062	0.281	0
ABRACL	0	0.420945876879355	0.532	0.136	0
ABRAXAS2	0	0.0411570374964784	0.24	0.096	0
ABT1	0	0.0719623232920366	0.347	0.145	0
ABTB2	0	0.0980453714906619	0.146	0.015	0
AC002480.2	0	0.14903053225599	0.115	0	0
AC004148.1	0	0.127452810746889	0.231	0.043	0
AC004540.1	0	0.118245698055774	0.341	0.125	0
AC004951.1	0	0.146449275842602	0.258	0.041	0
AC005261.1	0	-0.0180393521532414	0.342	0.178	0
AC009107.2	0	0.0587234443531904	0.248	0.088	0
AC009403.1	0	0.158664974856265	0.262	0.057	0
AC010642.2	0	0.00730021959302557	0.294	0.142	0
AC016405.3	0	0.402326773513806	0.351	0.025	0
AC016747.1	0	0.0833597545851455	0.343	0.128	0
AC016831.5	0	0.253512558133224	0.353	0.106	0
AC019117.2	0	-1.124415417251	0.134	0.423	0
AC019257.1	0	0.820008394879728	0.601	0.069	0
AC020916.1	0	-0.476677145986891	0.685	0.562	0
AC021218.1	0	0.154675183879134	0.16	0.019	0
AC022144.1	0	0.0822108574777287	0.272	0.093	0
AC023043.1	0	0.210596426646102	0.245	0.019	0
AC025164.1	0	0.504859497205666	0.344	0.05	0
AC026356.2	0	0.184400601331312	0.229	0.035	0
AC027031.2	0	0.142093962907879	0.28	0.093	0
AC083862.3	0	1.8110638118676	0.929	0.32	0
AC087636.1	0	-0.226788948931902	0.001	0.113	0
AC090164.5	0	0.123045751979851	0.368	0.136	0
AC090204.1	0	0.101104718634739	0.445	0.185	0
AC092828.1	0	0.106971856636607	0.147	0.022	0
AC097512.1	0	0.202541117568401	0.212	0.003	0
AC097534.2	0	-0.780009634130922	0.146	0.402	0
AC107373.2	0	0.082092348017351	0.114	0.008	0
AC118549.1	0	0.0337730291632573	0.307	0.146	0
AC127502.2	0	0.158890691863648	0.294	0.064	0
AC133644.2	0	0.155306633037118	0.172	0.007	0
AC239799.2	0	0.165388954765859	0.197	0.03	0
AC245014.3	0	0.147650982285656	0.178	0.015	0
AC245297.3	0	-0.00761922642310398	0.489	0.277	0
AC253572.2	0	0.227409568436299	0.259	0.039	0
ACAA1	0	-0.173990432736327	0.401	0.309	0
ACAA2	0	-0.806671360500488	0.619	0.623	0
ACACA	0	0.0833023568812663	0.178	0.04	0
ACAD10	0	0.054045340525255	0.172	0.043	0
ACAD11	0	-0.130983650410326	0.51	0.347	0
ACAD9	0	0.152564703758355	0.33	0.088	0
ACADL	0	-0.689440235496075	0.145	0.357	0
ACADM	0	-0.177210101807845	0.599	0.43	0
ACADVL	0	-0.0586808690523952	0.796	0.56	0
ACAP2	0	0.230640145991404	0.464	0.167	0
ACAT1	0	-0.153615243433889	0.642	0.434	0
ACBD3	0	0.300792363225981	0.692	0.332	0
ACBD5	0	0.0727247222551689	0.408	0.193	0
ACBD6	0	0.404010050908348	0.695	0.274	0
ACD	0	0.0515612830994232	0.244	0.087	0
ACIN1	0	0.163175081967433	0.406	0.133	0
ACKR4	0	0.108349319099258	0.158	0.011	0
ACLY	0	0.961402532298009	0.892	0.42	0
ACMSD	0	-0.474076344300623	0.242	0.292	0
ACO1	0	0.0888930904137925	0.376	0.155	0
ACO2	0	-0.0651696045665089	0.58	0.367	0
ACOT13	0	-0.240129208611652	0.439	0.327	0
ACOT7	0	0.0818850287348349	0.426	0.178	0
ACOX1	0	0.045229516332747	0.285	0.128	0
ACP1	0	-0.151183630526785	0.729	0.531	0
ACP2	0	0.0496692684061614	0.258	0.08	0
ACSL1	0	-0.450590839134815	0.099	0.259	0
ACSL4	0	0.166048268267294	0.337	0.104	0
ACSM2A	0	-0.872027634737648	0.183	0.406	0
ACTB	0	0.638325610777087	0.977	0.886	0
ACTL6A	0	0.205459541437308	0.406	0.112	0
ACTN1	0	0.154640143749062	0.509	0.214	0
ACTN4	0	-0.015622469564989	0.709	0.477	0
ACTR1A	0	0.0517156671156263	0.276	0.104	0
ACTR2	0	0.353854421117599	0.744	0.363	0
ACTR3	0	0.170121208053049	0.697	0.4	0
ACTR3C	0	0.349189618884531	0.497	0.093	0
ACTR6	0	-0.104673987105812	0.406	0.284	0
ADAM10	0	-0.0244270082530328	0.447	0.259	0
ADAM15	0	0.369574818436902	0.457	0.064	0
ADAM17	0	0.248329297432136	0.429	0.095	0
ADAM9	0	-0.0569295923878599	0.502	0.313	0
ADAMTS9	0	0.404813832317209	0.431	0.047	0
ADAR	0	0.627363145886825	0.765	0.26	0
ADCK2	0	0.106290725544896	0.299	0.097	0
ADCY3	0	0.115631869618601	0.182	0.021	0
ADCY6	0	0.0786719949591965	0.2	0.053	0
ADD1	0	-0.389012273428241	0.328	0.344	0
ADD2	0	0.150610801379316	0.21	0.016	0
ADD3	0	-0.0638295930095658	0.508	0.317	0
ADGRE5	0	0.255287877874161	0.389	0.069	0
ADGRG6	0	0.141891053950825	0.313	0.103	0
ADGRL2	0	0.321649642936562	0.447	0.071	0
ADH5	0	-0.603520132530736	0.541	0.556	0
ADI1	0	-0.5417172742027	0.617	0.534	0
ADIPOR1	0	-0.0191319188740184	0.472	0.262	0
ADIRF	0	-3.87114685363242	0.023	0.854	0
ADM	0	-0.300733715551025	0.879	0.66	0
ADNP	0	0.144289343371821	0.506	0.211	0
ADPGK	0	0.0947995440501486	0.368	0.13	0
ADRB2	0	-0.213098160587625	0.002	0.109	0
ADRM1	0	0.427350861707904	0.615	0.221	0
ADSL	0	0.274561451535892	0.542	0.2	0
ADSS	0	0.355420827259931	0.586	0.191	0
AEBP1	0	-0.809779095322917	0.054	0.39	0
AFDN	0	0.433419856802148	0.635	0.211	0
AFF1	0	-0.296508462372713	0.429	0.355	0
AFF3	0	0.182255531126824	0.322	0.086	0
AFF4	0	-0.0176578219364563	0.762	0.499	0
AFG3L2	0	0.148012606313337	0.616	0.32	0
AFTPH	0	0.0619249526601631	0.436	0.212	0
AGAP1	0	0.0183538348457123	0.273	0.125	0
AGAP2-AS1	0	0.107778116936182	0.167	0.015	0
AGAP3	0	0.107654951544339	0.246	0.065	0
AGFG1	0	0.322192007760845	0.521	0.139	0
AGGF1	0	0.0368417559225693	0.391	0.188	0
AGK	0	0.105226947037941	0.246	0.059	0
AGL	0	0.521913734010706	0.481	0.148	0
AGO2	0	0.0958218428521995	0.359	0.137	0
AGPAT1	0	0.0737171443441436	0.431	0.195	0
AGPAT3	0	0.104191300394909	0.444	0.194	0
AGPAT5	0	0.0820750548217368	0.549	0.276	0
AGRN	0	-0.0224601820780568	0.373	0.212	0
AGTRAP	0	-0.203576108955359	0.437	0.331	0
AGXT2	0	0.0534901947647826	0.289	0.098	0
AHCTF1	0	0.325845075376272	0.533	0.161	0
AHCY	0	0.1295129726317	0.544	0.243	0
AHCYL1	0	0.266220604448238	0.707	0.375	0
AHNAK	0	-1.22078176247229	0.53	0.713	0
AHSA1	0	-0.0501330368025159	0.356	0.203	0
AIDA	0	0.268257897865498	0.66	0.305	0
AIFM1	0	0.359031210570497	0.556	0.188	0
AIFM2	0	0.0202052066360132	0.258	0.108	0
AIG1	0	-0.118637059257237	0.714	0.533	0
AIMP1	0	-0.170183334126935	0.679	0.49	0
AIMP2	0	0.416554744052288	0.478	0.07	0
AIP	0	-0.505711160292229	0.202	0.377	0
AK2	0	-0.435907601015545	0.505	0.458	0
AK3	0	0.0507043197033325	0.357	0.148	0
AK4	0	0.118381792805843	0.792	0.506	0
AK6	0	0.0399561810384362	0.574	0.324	0
AKAP11	0	0.371605211330242	0.47	0.103	0
AKAP12	0	3.09524594253512	0.893	0.274	0
AKAP13	0	-0.193855315882066	0.464	0.346	0
AKAP7	0	0.05346555897791	0.248	0.09	0
AKAP8	0	0.219355209910677	0.472	0.148	0
AKAP8L	0	0.230798682765252	0.5	0.21	0
AKAP9	0	-0.123679108712089	0.742	0.547	0
AKIP1	0	0.00815606456659301	0.306	0.152	0
AKIRIN1	0	0.196998630423611	0.454	0.164	0
AKIRIN2	0	-0.05487945256425	0.33	0.199	0
AKR1A1	0	-0.00427751419256839	0.725	0.461	0
AKR1B1	0	0.680609415542647	0.766	0.462	0
AKR1C3	0	0.629373662122448	0.864	0.525	0
AKR7A2	0	-0.462587417684826	0.519	0.484	0
AKT1S1	0	0.039092396302548	0.355	0.168	0
AKT2	0	0.0791954878229781	0.372	0.158	0
AL109653.3	0	0.176826869760245	0.195	0.011	0
AL117335.1	0	0.236247144716625	0.269	0.058	0
AL162595.1	0	0.0769307903769838	0.198	0.055	0
AL353807.5	0	0.0942702763157949	0.167	0.026	0
AL358216.1	0	-0.421292539377405	0.002	0.158	0
AL445524.1	0	0.0470548250905755	0.215	0.072	0
AL445647.1	0	0.168882587744313	0.164	0	0
AL589669.1	0	-0.301355430515744	0.01	0.168	0
ALAS1	0	0.0902696154948667	0.202	0.044	0
ALDH16A1	0	0.159169559770985	0.269	0.042	0
ALDH18A1	0	0.703142734021798	0.667	0.089	0
ALDH1A1	0	-0.822150601406239	0.604	0.628	0
ALDH1L1	0	-0.382272862128284	0.013	0.204	0
ALDH3A2	0	-0.642355315828283	0.235	0.398	0
ALDH7A1	0	-0.203338389230706	0.366	0.304	0
ALDH8A1	0	0.109415101165592	0.287	0.089	0
ALDH9A1	0	-0.0453547960473488	0.447	0.274	0
ALDOA	0	-0.289223246473692	0.528	0.319	0
ALDOC	0	-0.521340760035353	0.152	0.297	0
ALG1	0	0.109662459685575	0.243	0.052	0
ALG11	0	0.0932907801720317	0.147	0.021	0
ALG13	0	0.0752818139180255	0.467	0.221	0
ALG14	0	0.108188905656154	0.356	0.126	0
ALG2	0	0.0728718183694727	0.275	0.105	0
ALG3	0	0.518221983631569	0.56	0.073	0
ALG5	0	0.125001014697464	0.616	0.326	0
ALG8	0	0.24804226546695	0.42	0.104	0
ALG9	0	0.0800198210133562	0.287	0.088	0
ALKAL2	0	-0.757325656048954	0.019	0.3	0
ALKBH3	0	0.0737634886496722	0.264	0.086	0
ALKBH5	0	0.0379089982029707	0.52	0.269	0
ALKBH7	0	-0.417518463107543	0.663	0.561	0
ALOX5	0	0.48746973605468	0.516	0.071	0
ALPK2	0	0.301399759225419	0.647	0.324	0
ALPL	0	-0.260493041732987	0.005	0.131	0
ALYREF	0	0.225779535988184	0.375	0.101	0
AMD1	0	0.307606041000611	0.694	0.363	0
AMFR	0	0.0899765148592252	0.266	0.089	0
AMN	0	-0.0638390411003653	0.497	0.265	0
AMPD2	0	0.13437178662826	0.295	0.075	0
AMZ1	0	0.201718521176781	0.197	0.004	0
AMZ2	0	-0.0604111380117209	0.427	0.236	0
ANAPC1	0	0.120971919204389	0.301	0.083	0
ANAPC11	0	0.103095111430982	0.797	0.543	0
ANAPC15	0	0.152592082828075	0.407	0.143	0
ANAPC16	0	-0.596937818133879	0.867	0.748	0
ANAPC5	0	0.539534983891782	0.709	0.241	0
ANAPC7	0	0.139103713960072	0.277	0.069	0
ANG	0	-0.582962072348585	0.334	0.46	0
ANGEL2	0	0.129129260206164	0.322	0.098	0
ANK2	0	0.0788913933942809	0.333	0.134	0
ANKFY1	0	0.060481569481287	0.215	0.069	0
ANKHD1	0	0.325699427596176	0.754	0.379	0
ANKIB1	0	0.427840169040269	0.631	0.204	0
ANKLE2	0	0.00655601465721184	0.447	0.247	0
ANKRD10	0	0.0451490357613117	0.359	0.156	0
ANKRD11	0	0.371791769294236	0.636	0.303	0
ANKRD12	0	-0.318800297996231	0.643	0.522	0
ANKRD13A	0	0.154527252886139	0.397	0.136	0
ANKRD13D	0	0.199838096724576	0.288	0.044	0
ANKRD16	0	0.11820056602417	0.246	0.061	0
ANKRD17	0	-0.00381196282204804	0.387	0.204	0
ANKRD26	0	0.084913175830494	0.378	0.148	0
ANKRD33B	0	-0.476917857606507	0.015	0.235	0
ANKRD37	0	-0.604943751935292	0.501	0.527	0
ANKRD39	0	0.0931140620494885	0.439	0.194	0
ANKRD40	0	0.0276705230118518	0.268	0.122	0
ANKRD52	0	0.0957797683741319	0.164	0.021	0
ANKS3	0	0.0288455149634297	0.276	0.118	0
ANKZF1	0	0.0705098323892978	0.319	0.126	0
ANLN	0	0.267885922481706	0.227	0.009	0
ANO6	0	0.174724525378305	0.563	0.251	0
ANP32A	0	0.349881253359066	0.775	0.43	0
ANP32B	0	0.342282716958593	0.806	0.469	0
ANTKMT	0	0.247317210883119	0.558	0.225	0
ANXA1	0	-0.411504421580647	0.74	0.516	0
ANXA11	0	0.099614632433159	0.65	0.355	0
ANXA2	0	1.22745605597978	0.972	0.648	0
ANXA4	0	0.226073445336583	0.98	0.831	0
ANXA5	0	-0.540609261915087	0.855	0.743	0
ANXA6	0	-0.506980582872007	0.119	0.304	0
ANXA7	0	-0.243224514186757	0.544	0.416	0
ANXA9	0	0.124324404828677	0.176	0.017	0
AOC1	0	-0.315720316381874	0.513	0.404	0
AP006248.4	0	0.346336303149308	0.284	0	0
AP1B1	0	0.109868391033897	0.255	0.065	0
AP1G1	0	0.018856328524997	0.361	0.186	0
AP1G2	0	0.0785723099888097	0.205	0.058	0
AP1M1	0	0.189685019843993	0.404	0.11	0
AP1S1	0	0.576471682513735	0.781	0.34	0
AP1S2	0	0.384521752317817	0.47	0.082	0
AP1S3	0	0.33200746711214	0.527	0.145	0
AP2A1	0	0.0470046623955811	0.35	0.141	0
AP2A2	0	0.0722759235262074	0.44	0.202	0
AP2B1	0	0.244781578716498	0.61	0.262	0
AP2M1	0	0.569950010579099	0.838	0.383	0
AP2S1	0	0.490845065305941	0.811	0.404	0
AP3B1	0	-0.00513642482522686	0.339	0.171	0
AP3B2	0	0.0893359228405923	0.138	0.015	0
AP3D1	0	0.253082560781686	0.492	0.161	0
AP3M1	0	0.115788448951262	0.272	0.068	0
AP3M2	0	0.0867485662881802	0.255	0.088	0
AP3S1	0	0.0113814405569602	0.712	0.439	0
AP4M1	0	0.181222835495249	0.382	0.119	0
AP5B1	0	0.125335826605611	0.209	0.03	0
AP5Z1	0	0.0992193474494877	0.232	0.05	0
APBA2	0	0.0804708036310704	0.117	0.005	0
APBB2	0	0.112274690796715	0.318	0.104	0
APC	0	0.160064412704323	0.406	0.145	0
APEH	0	0.0941775618374969	0.269	0.08	0
APEX1	0	-0.158331566697834	0.629	0.426	0
APEX2	0	0.0642391489273503	0.191	0.053	0
APH1A	0	0.14986288720366	0.639	0.327	0
API5	0	0.0163798171288661	0.369	0.177	0
APIP	0	0.048043909349666	0.353	0.164	0
APLN	0	0.0769938027575362	0.338	0.129	0
APLP2	0	-0.577912380374242	0.777	0.698	0
APMAP	0	-0.0393313420079765	0.314	0.172	0
APOBEC3C	0	0.180735333398647	0.446	0.159	0
APOL1	0	-0.372713366377545	0.445	0.305	0
APOL2	0	-0.0748088437375352	0.357	0.191	0
APOM	0	0.164567016530987	0.397	0.158	0
APP	0	0.165592694677269	0.871	0.593	0
APPL1	0	-0.0498334380955991	0.413	0.256	0
APRT	0	0.49157747765101	0.869	0.59	0
AQP1	0	-0.617899171834644	0.021	0.247	0
AQP3	0	-0.996029912171884	0.398	0.554	0
AQR	0	0.111527092893082	0.369	0.138	0
ARCN1	0	0.121170244072786	0.531	0.256	0
ARF1	0	-0.0823263273953867	0.876	0.681	0
ARF3	0	0.0550809081222681	0.579	0.305	0
ARF4	0	0.521974874418073	0.782	0.347	0
ARF5	0	-0.140334179603382	0.544	0.393	0
ARF6	0	-0.153013275801268	0.372	0.283	0
ARFGAP1	0	0.0836801197725654	0.202	0.054	0
ARFGAP3	0	-0.278616582718935	0.403	0.339	0
ARFGEF1	0	0.0632567149122709	0.379	0.178	0
ARFGEF2	0	0.0430128934635961	0.249	0.094	0
ARFGEF3	0	0.140702684634696	0.238	0.038	0
ARFIP2	0	0.0135424345857869	0.304	0.143	0
ARGLU1	0	0.392382210970119	0.761	0.394	0
ARHGAP1	0	0.340048582584803	0.501	0.131	0
ARHGAP11A	0	0.170673352749127	0.193	0.012	0
ARHGAP18	0	0.0568308773392625	0.426	0.219	0
ARHGAP21	0	0.121554028898591	0.409	0.156	0
ARHGAP29	0	0.801074914052267	0.83	0.332	0
ARHGAP35	0	0.0440567116300579	0.329	0.144	0
ARHGAP42	0	-0.167437394815537	0.362	0.277	0
ARHGAP5	0	-0.107917892639845	0.372	0.249	0
ARHGDIA	0	-0.0800060376281336	0.666	0.455	0
ARHGEF1	0	0.0878370744494831	0.261	0.081	0
ARHGEF12	0	0.350631382425772	0.689	0.286	0
ARHGEF2	0	0.155209753412409	0.244	0.051	0
ARHGEF28	0	-0.0729202952831569	0.482	0.323	0
ARHGEF35	0	0.0924275755057891	0.439	0.204	0
ARHGEF5	0	0.0991287093829221	0.279	0.103	0
ARHGEF6	0	0.383399512455254	0.394	0.017	0
ARHGEF7	0	0.105848611437114	0.284	0.073	0
ARID1A	0	-0.0127256170216101	0.287	0.146	0
ARID1B	0	0.240370146936876	0.539	0.212	0
ARID2	0	0.125532033617675	0.336	0.105	0
ARID4B	0	0.201808465953472	0.684	0.365	0
ARID5B	0	-1.42997928091363	0.434	0.621	0
ARIH1	0	0.0174497262047054	0.427	0.223	0
ARIH2	0	0.0606499795173443	0.245	0.085	0
ARL1	0	-0.347701269982163	0.674	0.543	0
ARL14EP	0	-0.0781234540749442	0.387	0.247	0
ARL16	0	-0.0893614659492244	0.466	0.316	0
ARL2	0	-0.0152300113973819	0.59	0.343	0
ARL2BP	0	0.25225020805171	0.662	0.304	0
ARL3	0	-0.363261097402672	0.551	0.475	0
ARL4A	0	0.209608314990695	0.611	0.313	0
ARL4C	0	2.49621138624076	0.93	0.18	0
ARL5A	0	-0.0445881379178309	0.641	0.42	0
ARL6IP1	0	0.227663964561169	0.811	0.577	0
ARL6IP4	0	0.00511791423282948	0.921	0.699	0
ARL6IP5	0	0.595585289825518	0.881	0.519	0
ARL8A	0	0.10833754849636	0.42	0.19	0
ARMC1	0	0.0239365537532049	0.381	0.192	0
ARMC10	0	0.0923719115302768	0.615	0.331	0
ARMC6	0	0.089030676040917	0.205	0.046	0
ARMCX3	0	-0.160494179126612	0.459	0.346	0
ARMCX6	0	0.0394642149323489	0.357	0.162	0
ARMT1	0	0.0833468449588395	0.43	0.191	0
ARPC1A	0	0.500553512878845	0.855	0.493	0
ARPC1B	0	1.32141114712543	0.851	0.25	0
ARPC2	0	0.762070924779396	0.887	0.503	0
ARPC3	0	0.364426835523957	0.934	0.705	0
ARPC4	0	-0.0204587153136775	0.415	0.224	0
ARPC5	0	0.90011090694122	0.893	0.44	0
ARPC5L	0	0.109079910579758	0.364	0.148	0
ARPP19	0	0.0727098021822035	0.669	0.384	0
ARRDC2	0	-0.45956041562168	0.065	0.211	0
ARRDC3	0	0.761441503311032	0.881	0.439	0
ARRDC4	0	1.20685835711128	0.731	0.159	0
ARSA	0	0.12041648349744	0.28	0.092	0
ARSD	0	0.36733761495066	0.588	0.191	0
ARSE	0	0.206987453148669	0.667	0.332	0
ARV1	0	0.0791792347559184	0.372	0.165	0
ASAH1	0	-0.239157440537799	0.63	0.52	0
ASAP1	0	0.212074256887416	0.421	0.119	0
ASB8	0	0.0642149763538168	0.422	0.192	0
ASCC2	0	0.0744190802195869	0.29	0.099	0
ASCC3	0	0.287400623985266	0.447	0.11	0
ASF1A	0	0.113425757714325	0.255	0.067	0
ASF1B	0	0.0943808220636628	0.121	0.008	0
ASH1L	0	0.394485737029359	0.74	0.344	0
ASH2L	0	0.061038035773989	0.29	0.115	0
ASL	0	0.343487022663888	0.629	0.241	0
ASPH	0	0.0115384303095367	0.678	0.422	0
ASPHD1	0	0.421472766970201	0.551	0.14	0
ASPM	0	0.750765474999717	0.311	0.008	0
ASPSCR1	0	0.0633956493338809	0.25	0.086	0
ASRGL1	0	-0.45336339112303	0.054	0.218	0
ASS1	0	0.0363226808201542	0.392	0.196	0
ASXL1	0	-0.140825732780739	0.417	0.299	0
ASXL2	0	0.0801081961704539	0.311	0.117	0
ATAD1	0	-0.00725304193066906	0.361	0.2	0
ATAD2	0	0.291048839960724	0.313	0.042	0
ATAD3C	0	-0.286074091769246	0.007	0.173	0
ATAD5	0	0.204550515405952	0.257	0.034	0
ATF2	0	-0.0578917602337777	0.325	0.197	0
ATF3	0	-0.586195045938581	0.868	0.693	0
ATF4	0	-0.431544813176197	0.764	0.648	0
ATF5	0	0.204919435529228	0.397	0.122	0
ATF6	0	0.190977238883598	0.502	0.189	0
ATF6B	0	0.0773148526798297	0.425	0.166	0
ATF7	0	0.0305214318129575	0.412	0.214	0
ATF7IP	0	0.318458288405015	0.609	0.221	0
ATG101	0	0.0081100638010343	0.352	0.186	0
ATG12	0	0.287085208427051	0.673	0.295	0
ATG13	0	0.0950313690504147	0.254	0.075	0
ATG3	0	0.116819198760439	0.464	0.188	0
ATG4B	0	0.0432638594698024	0.286	0.119	0
ATG5	0	0.138787411199124	0.321	0.094	0
ATG9A	0	0.130004239166199	0.25	0.052	0
ATIC	0	0.528776957794816	0.593	0.134	0
ATL3	0	-0.130938426306589	0.395	0.275	0
ATM	0	0.04049611958031	0.618	0.341	0
ATMIN	0	0.0409167393002184	0.285	0.128	0
ATN1	0	-0.00784077940659023	0.391	0.212	0
ATOX1	0	0.168961328166721	0.889	0.636	0
ATP11A	0	-0.056943935348858	0.47	0.284	0
ATP11B	0	0.100836762167622	0.27	0.083	0
ATP11C	0	0.229171013042023	0.369	0.08	0
ATP13A1	0	0.0930695927703822	0.239	0.063	0
ATP13A3	0	0.378919089170952	0.657	0.267	0
ATP1A1	0	-0.165705327766673	0.778	0.591	0
ATP1B1	0	0.208374263570216	0.986	0.846	0
ATP1B3	0	0.636400728938032	0.705	0.182	0
ATP2A2	0	0.226926314435963	0.56	0.223	0
ATP2B1	0	0.0948797229626439	0.233	0.062	0
ATP2B2	0	0.376117432289539	0.385	0.029	0
ATP2B4	0	0.284928470375106	0.501	0.176	0
ATP2C1	0	0.0496476578206808	0.326	0.139	0
ATP5F1A	0	0.403045047979886	0.841	0.53	0
ATP5F1B	0	0.547435174726059	0.886	0.65	0
ATP5F1C	0	0.0791242568427499	0.901	0.698	0
ATP5F1D	0	0.134783873501804	0.92	0.736	0
ATP5F1E	0	-0.115197213659342	0.965	0.824	0
ATP5IF1	0	-0.695445244689971	0.887	0.79	0
ATP5MC1	0	0.88493789034716	0.895	0.518	0
ATP5MC2	0	-0.172033687590078	0.968	0.83	0
ATP5MC3	0	0.842010551946823	0.948	0.711	0
ATP5MD	0	-0.336194002337432	0.94	0.82	0
ATP5ME	0	-0.61266524156838	0.874	0.76	0
ATP5MF	0	0.756060861753297	0.941	0.653	0
ATP5MG	0	0.0314824101499678	0.954	0.787	0
ATP5MPL	0	-0.350867117022396	0.807	0.624	0
ATP5PB	0	0.172232218068783	0.809	0.536	0
ATP5PD	0	-0.674763967806485	0.866	0.764	0
ATP5PF	0	-0.135890448379802	0.951	0.804	0
ATP5PO	0	-0.133578947484427	0.904	0.738	0
ATP6AP1	0	-0.189776449197242	0.427	0.307	0
ATP6AP2	0	-0.289165744610268	0.656	0.518	0
ATP6V0A1	0	0.089221688910295	0.465	0.217	0
ATP6V0B	0	0.27710003171277	0.816	0.508	0
ATP6V0C	0	-0.271684748891122	0.85	0.672	0
ATP6V0D1	0	0.145110618881185	0.464	0.185	0
ATP6V0E1	0	0.034042623701116	0.941	0.764	0
ATP6V0E2	0	0.0960565309913191	0.282	0.081	0
ATP6V1A	0	0.463944235670271	0.574	0.139	0
ATP6V1B2	0	-0.272014540258181	0.312	0.279	0
ATP6V1C1	0	-0.0812142681948688	0.382	0.235	0
ATP6V1D	0	-0.279052405298329	0.453	0.378	0
ATP6V1E1	0	0.0395101425623439	0.651	0.384	0
ATP6V1F	0	0.597219511458159	0.929	0.634	0
ATP6V1G1	0	-0.110116452986889	0.827	0.628	0
ATP6V1H	0	0.0145016503574904	0.35	0.161	0
ATPAF1	0	0.0104953624735448	0.379	0.192	0
ATR	0	0.306203295698042	0.383	0.061	0
ATRAID	0	-0.0521920362239068	0.824	0.598	0
ATRX	0	0.166684120388131	0.751	0.44	0
ATXN10	0	0.371548220401881	0.642	0.261	0
ATXN2	0	0.1982729735178	0.499	0.185	0
ATXN2L	0	0.0701916248343374	0.337	0.138	0
ATXN7	0	0.201395344777724	0.356	0.084	0
ATXN7L3B	0	0.0988385346503838	0.634	0.356	0
AUP1	0	0.208361808318125	0.618	0.274	0
AURKA	0	0.183820991321871	0.208	0.023	0
AURKAIP1	0	-0.340722124369804	0.775	0.635	0
AURKB	0	0.190543228456018	0.157	0.003	0
AVEN	0	0.13213702831678	0.267	0.071	0
AVL9	0	0.231758168199063	0.426	0.111	0
B3GALNT2	0	0.0560792910485909	0.205	0.066	0
B3GAT3	0	0.0521135634948995	0.456	0.232	0
B3GNT4	0	0.289636135840427	0.348	0.037	0
B4GALT2	0	0.290748526354538	0.394	0.071	0
B4GALT3	0	0.0640115783440242	0.292	0.11	0
B4GALT4	0	0.0953356672632876	0.279	0.102	0
B4GALT5	0	0.631701139983065	0.678	0.215	0
B4GALT7	0	0.127906301106426	0.416	0.167	0
B9D1	0	0.134767003539959	0.456	0.193	0
BABAM1	0	0.0980724124298067	0.477	0.224	0
BABAM2	0	-0.0466376007720257	0.392	0.228	0
BACE2	0	0.0856650979006509	0.403	0.154	0
BAD	0	-0.0449015959879755	0.624	0.402	0
BAG1	0	-0.341770292908109	0.353	0.352	0
BAG2	0	0.180531237516229	0.327	0.077	0
BAG3	0	-0.66656809499239	0.178	0.298	0
BAG5	0	0.00457236054435528	0.316	0.164	0
BAG6	0	0.0513528977274957	0.494	0.232	0
BAIAP2L1	0	0.148610472125138	0.211	0.019	0
BAIAP2L2	0	0.1797025084031	0.254	0.033	0
BAMBI	0	-0.379716069473551	0.021	0.203	0
BANF1	0	0.558521868834709	0.809	0.385	0
BASP1	0	0.398842455816145	0.288	0.017	0
BAX	0	0.563078210381472	0.796	0.379	0
BAZ1A	0	0.111245220012578	0.369	0.144	0
BAZ1B	0	0.47254662941443	0.628	0.196	0
BAZ2A	0	0.0653975150650445	0.408	0.176	0
BAZ2B	0	0.504006965723413	0.547	0.086	0
BBOX1	0	-1.01225968780709	0.187	0.415	0
BBX	0	0.217491406728532	0.654	0.314	0
BCAP29	0	0.0797645592000414	0.489	0.251	0
BCAP31	0	0.128879039804034	0.801	0.505	0
BCAR1	0	0.152822596814107	0.318	0.106	0
BCAS2	0	-0.268435836421818	0.468	0.387	0
BCAT2	0	-0.0222025780362186	0.256	0.124	0
BCCIP	0	0.0514814873800255	0.486	0.249	0
BCKDHA	0	0.088040427801521	0.489	0.236	0
BCKDK	0	0.263252218523634	0.675	0.288	0
BCL10	0	-0.0971327111202778	0.403	0.278	0
BCL2	0	-0.321593073281591	0.511	0.421	0
BCL2L12	0	0.152926667844473	0.259	0.046	0
BCL2L13	0	-0.0679796449601001	0.349	0.208	0
BCL7B	0	0.124197066543967	0.475	0.206	0
BCL7C	0	0.251777223173346	0.684	0.359	0
BCL9L	0	0.111444898655699	0.309	0.102	0
BCLAF1	0	0.594816462127747	0.782	0.349	0
BDH2	0	-1.20279806806409	0.414	0.642	0
BDP1	0	0.169703888607727	0.585	0.297	0
BECN1	0	0.126593093994723	0.397	0.133	0
BEND5	0	-0.307274889058667	0.028	0.199	0
BET1	0	0.0625504034295754	0.503	0.243	0
BEX2	0	-0.678293537507507	0.227	0.432	0
BEX3	0	1.02148008372994	0.924	0.526	0
BEX5	0	-0.252416555316272	0.002	0.132	0
BFAR	0	-0.156237702202673	0.477	0.336	0
BGN	0	-0.560849266260947	0.001	0.172	0
BHLHE40	0	0.165549599499955	0.712	0.41	0
BHLHE41	0	0.024835220084976	0.74	0.514	0
BHMT	0	-1.79025826939998	0.068	0.665	0
BHMT2	0	0.0626219345442638	0.858	0.64	0
BICC1	0	-0.632404099871143	0.595	0.531	0
BICD1	0	0.247097268118155	0.502	0.207	0
BID	0	0.690011754098383	0.584	0.076	0
BIN1	0	-0.456585769082382	0.16	0.299	0
BIRC2	0	-0.0938741250991203	0.557	0.354	0
BIRC3	0	-0.105227742938996	0.769	0.495	0
BIRC5	0	0.513196074542364	0.265	0.005	0
BIRC6	0	0.223938203203958	0.538	0.202	0
BIVM	0	0.148816174116967	0.418	0.137	0
BLCAP	0	0.0431353986449435	0.301	0.121	0
BLNK	0	0.173970787638017	0.233	0.028	0
BLOC1S1	0	-0.0602880129299523	0.817	0.581	0
BLOC1S2	0	0.0661204659297904	0.498	0.264	0
BLOC1S5	0	-0.0364706680653734	0.453	0.282	0
BLOC1S6	0	-0.135486543288049	0.511	0.364	0
BLVRB	0	-0.390916580318512	0.674	0.596	0
BLZF1	0	-0.0151598334954295	0.367	0.197	0
BMI1	0	-0.00421563935859259	0.29	0.149	0
BMP2K	0	0.21739239576704	0.426	0.125	0
BMPR2	0	0.049427582583801	0.41	0.184	0
BMS1	0	0.223207906181208	0.472	0.146	0
BNC2	0	0.276798304620162	0.341	0.059	0
BNIP2	0	0.16235384699242	0.427	0.142	0
BNIP3	0	-0.900688050854529	0.866	0.82	0
BNIP3L	0	-0.632120547915433	0.843	0.76	0
BOD1	0	0.0245538654606312	0.636	0.389	0
BOD1L1	0	-0.205221585127913	0.504	0.379	0
BOLA2	0	0.290865128278045	0.533	0.176	0
BOLA3	0	0.203785297659838	0.684	0.381	0
BOP1	0	0.205094042447929	0.321	0.054	0
BORCS7	0	-0.121878378962349	0.613	0.409	0
BORCS8	0	0.0630485550189394	0.328	0.151	0
BPNT1	0	0.108503452684207	0.261	0.071	0
BPTF	0	0.483400477082319	0.784	0.379	0
BRAT1	0	0.147011495911058	0.338	0.094	0
BRCA1	0	0.251129490332022	0.257	0.034	0
BRCA2	0	0.229776203433772	0.244	0.024	0
BRD1	0	0.116618388272287	0.244	0.074	0
BRD2	0	-0.0715973021797514	0.639	0.437	0
BRD4	0	0.794390386588289	0.774	0.239	0
BRD7	0	0.313996628882201	0.605	0.231	0
BRD8	0	0.0575700153179848	0.429	0.218	0
BRD9	0	0.0619153571362815	0.339	0.137	0
BRI3	0	0.579028395611155	0.953	0.708	0
BRI3BP	0	0.0997532137920429	0.258	0.077	0
BRINP1	0	0.154396152531837	0.164	0	0
BRIX1	0	0.0712997233596539	0.482	0.236	0
BRK1	0	-0.0972039539822208	0.682	0.463	0
BRMS1	0	0.12080027321603	0.397	0.154	0
BROX	0	0.246281513541051	0.613	0.24	0
BRWD1	0	0.0719637490013312	0.455	0.204	0
BSCL2	0	0.0454499077374834	0.589	0.315	0
BSG	0	0.914810825067478	0.956	0.64	0
BST2	0	0.46846439467755	0.923	0.661	0
BTBD2	0	0.0760072027937976	0.31	0.116	0
BTBD7	0	0.0271394771020568	0.358	0.184	0
BTF3	0	-0.0721658756317933	0.975	0.843	0
BTF3L4	0	0.147044100721718	0.744	0.443	0
BTG1	0	1.20478942358661	0.989	0.799	0
BTG3	0	-0.112277073380679	0.463	0.337	0
BTN3A2	0	0.0642137518044579	0.449	0.226	0
BUB1	0	0.20827495612353	0.205	0.006	0
BUB1B	0	0.150482253130254	0.141	0.003	0
BUB3	0	0.229679703257036	0.614	0.296	0
BUD23	0	0.657105688820531	0.754	0.255	0
BUD31	0	0.285746072268642	0.855	0.529	0
BX284668.5	0	-0.432095978963192	0.002	0.227	0
BX890604.2	0	0.0999770518679536	0.378	0.121	0
BYSL	0	0.12911368356553	0.24	0.045	0
BZW1	0	0.306333329915596	0.755	0.415	0
BZW2	0	0.810774135199993	0.675	0.08	0
C10orf99	0	1.12137909406492	0.323	0.053	0
C11orf1	0	-0.456461940814403	0.435	0.466	0
C11orf24	0	0.132346865485787	0.258	0.05	0
C11orf49	0	0.0438326769652759	0.341	0.15	0
C11orf54	0	-0.925786448018015	0.53	0.588	0
C11orf58	0	-0.058885884353882	0.913	0.71	0
C11orf96	0	0.0346956111170758	0.691	0.373	0
C12orf10	0	-0.0831493209564219	0.558	0.375	0
C12orf29	0	0.106508991400911	0.364	0.143	0
C12orf45	0	0.164492151221904	0.427	0.153	0
C12orf57	0	-0.535286177258117	0.877	0.73	0
C12orf65	0	-0.130648714878525	0.392	0.266	0
C12orf73	0	0.091864869862748	0.324	0.118	0
C12orf75	0	-0.903404419254383	0.504	0.57	0
C14orf119	0	0.0360428799536905	0.335	0.151	0
C15orf40	0	-0.11519773852522	0.36	0.252	0
C16orf74	0	0.54735829952453	0.506	0.042	0
C16orf87	0	0.213220259564822	0.453	0.147	0
C16orf91	0	0.208510135716238	0.425	0.135	0
C17orf49	0	0.0662713364189403	0.439	0.203	0
C17orf75	0	0.0255011644442477	0.285	0.128	0
C18orf21	0	-0.01729915881301	0.293	0.154	0
C18orf32	0	-0.541490989069126	0.724	0.635	0
C19orf25	0	-0.0645805423299879	0.386	0.24	0
C19orf33	0	-0.798255583748703	0.509	0.497	0
C19orf48	0	0.368626078532918	0.562	0.182	0
C19orf53	0	0.00504208077995472	0.893	0.669	0
C1D	0	-0.146408060397735	0.587	0.422	0
C1GALT1	0	0.0699196687378921	0.467	0.22	0
C1QBP	0	1.12788420558247	0.863	0.417	0
C1QL1	0	1.05838637921655	0.621	0.068	0
C1QTNF3	0	-0.610068689794251	0.027	0.247	0
C1R	0	0.724384139067781	0.763	0.222	0
C1RL	0	0.0733843669329888	0.328	0.136	0
C1S	0	0.83076642237724	0.782	0.192	0
C1orf122	0	0.215005511383012	0.512	0.206	0
C1orf131	0	0.374140827320193	0.531	0.119	0
C1orf21	0	0.449850812475937	0.458	0.051	0
C1orf35	0	0.225458191867054	0.602	0.278	0
C1orf43	0	0.133318824195993	0.8	0.526	0
C1orf52	0	0.00612684990818069	0.31	0.159	0
C1orf53	0	0.160274677357601	0.265	0.036	0
C1orf56	0	0.108730941424485	0.257	0.075	0
C2	0	0.563587748885832	0.573	0.099	0
C20orf27	0	0.126337422453776	0.36	0.125	0
C22orf39	0	0.0435644024044642	0.296	0.123	0
C2orf49	0	0.105190651865319	0.352	0.142	0
C2orf74	0	-0.236257611851357	0.393	0.32	0
C3	0	0.95950647175184	0.886	0.473	0
C3orf14	0	0.596932097619029	0.637	0.121	0
C3orf38	0	0.0687746834763589	0.232	0.073	0
C4orf3	0	-0.804835725030178	0.855	0.775	0
C4orf33	0	-0.218619120652352	0.004	0.114	0
C5orf15	0	0.0353071689813939	0.711	0.438	0
C5orf17	0	0.123849364971466	0.149	0	0
C5orf24	0	0.152859962275864	0.681	0.376	0
C5orf46	0	-0.342340004980106	0.231	0.084	0
C6orf120	0	0.183092754949905	0.325	0.069	0
C6orf141	0	0.122349714508222	0.123	0.003	0
C6orf223	0	-0.5426735134034	0.123	0.279	0
C6orf62	0	0.0629607368750116	0.596	0.311	0
C6orf89	0	-0.0232369792713161	0.426	0.251	0
C7orf26	0	0.121547000036557	0.231	0.052	0
C7orf50	0	0.0442772547494996	0.629	0.374	0
C8orf33	0	0.166799649116335	0.439	0.15	0
C8orf76	0	0.0546310607918637	0.241	0.088	0
C8orf82	0	-0.0913797518412402	0.45	0.304	0
C9orf147	0	0.145850820223526	0.132	0.007	0
C9orf16	0	0.0830465825827862	0.423	0.181	0
CA12	0	1.46433807566048	0.925	0.456	0
CA2	0	-0.116323560141189	0.504	0.322	0
CA9	0	-0.179003892409842	0.8	0.629	0
CABIN1	0	0.107032034283579	0.277	0.084	0
CACNA2D1	0	0.49190905865833	0.47	0.015	0
CACYBP	0	0.217023773191772	0.707	0.414	0
CAD	0	0.194431402346433	0.261	0.021	0
CALCOCO2	0	-0.229107592804607	0.489	0.381	0
CALD1	0	0.829288951288097	0.982	0.773	0
CALM1	0	-0.777869336487661	0.768	0.734	0
CALM3	0	0.0274035575029978	0.859	0.634	0
CALR	0	0.833408991703998	0.942	0.656	0
CALU	0	0.95467614234114	0.818	0.285	0
CAMK1	0	0.133580521514492	0.416	0.187	0
CAMK2D	0	0.0377794253334524	0.295	0.131	0
CAMK2N1	0	-0.805552746232787	0.259	0.487	0
CAMKK2	0	0.190296092547238	0.318	0.069	0
CAMLG	0	-0.396100481869044	0.684	0.589	0
CAMSAP2	0	0.37161473582627	0.519	0.121	0
CAMTA1	0	-1.06107998930316	0.378	0.606	0
CAND1	0	0.228966894596917	0.63	0.262	0
CANT1	0	0.113922993713163	0.288	0.078	0
CANX	0	0.0035824520200296	0.968	0.82	0
CAP1	0	0.323962465846767	0.739	0.371	0
CAPG	0	-0.470099802726303	0.333	0.422	0
CAPN1	0	0.109943921793536	0.475	0.201	0
CAPN15	0	0.103901133050427	0.277	0.088	0
CAPN2	0	0.33272222688572	0.633	0.243	0
CAPNS1	0	0.18988338517859	0.724	0.408	0
CAPRIN1	0	0.292674208001609	0.647	0.281	0
CAPZA1	0	0.24383591325816	0.669	0.278	0
CAPZA2	0	0.122037186449432	0.838	0.557	0
CAPZB	0	-0.211672553711072	0.564	0.405	0
CARD11	0	0.0988258727023313	0.133	0.009	0
CARHSP1	0	0.390333209562568	0.869	0.509	0
CARM1	0	0.169436671055098	0.285	0.048	0
CARMIL1	0	0.082528989067596	0.262	0.086	0
CARS	0	0.0711254205322461	0.309	0.12	0
CARS2	0	0.234538205831083	0.471	0.156	0
CASC3	0	0.0698894574492814	0.333	0.139	0
CASC4	0	-0.0265881741002055	0.583	0.335	0
CASC9	0	-0.490958007804478	0.001	0.214	0
CASD1	0	0.171206630430787	0.345	0.099	0
CASP2	0	0.137322477505628	0.259	0.061	0
CASP4	0	0.0655292906495342	0.529	0.259	0
CASP8	0	0.0788605424277313	0.395	0.175	0
CASP8AP2	0	0.159268635318456	0.322	0.087	0
CAST	0	0.319886283475539	0.915	0.663	0
CASTOR2	0	0.106368969183885	0.184	0.036	0
CAT	0	-0.0543229431257378	0.519	0.321	0
CAV1	0	0.346146036031963	0.829	0.569	0
CAV2	0	-0.216186689381151	0.802	0.618	0
CAVIN1	0	0.0447725370195918	0.475	0.265	0
CAVIN3	0	0.440076922627722	0.85	0.527	0
CBFB	0	-0.0611106018358234	0.3	0.167	0
CBL	0	0.177776288063719	0.283	0.052	0
CBLL1	0	0.13071374974644	0.283	0.08	0
CBR1	0	0.0571630563623559	0.69	0.437	0
CBX1	0	0.0630800622808766	0.468	0.242	0
CBX3	0	1.17148509390422	0.95	0.51	0
CBX5	0	0.354188552935258	0.764	0.4	0
CBY1	0	-0.0322889187219047	0.391	0.227	0
CCAR1	0	0.360333173103271	0.611	0.218	0
CCDC102B	0	0.134325924269868	0.208	0.048	0
CCDC115	0	-0.377178657467876	0.321	0.359	0
CCDC12	0	0.0643691224939217	0.368	0.168	0
CCDC124	0	-0.0814923310148291	0.547	0.372	0
CCDC127	0	0.0794750793164448	0.449	0.221	0
CCDC137	0	0.131723421151276	0.304	0.091	0
CCDC14	0	0.136384215975665	0.365	0.135	0
CCDC146	0	-2.12273887823771	0.028	0.483	0
CCDC167	0	0.347065913081965	0.521	0.128	0
CCDC24	0	0.0543263108480599	0.199	0.057	0
CCDC25	0	0.0193852419736462	0.549	0.302	0
CCDC34	0	0.191065552408411	0.482	0.205	0
CCDC43	0	-0.0106339466271708	0.39	0.221	0
CCDC47	0	0.0972597088379347	0.691	0.405	0
CCDC50	0	0.64968909718382	0.788	0.281	0
CCDC51	0	0.0887073291540774	0.2	0.049	0
CCDC58	0	0.360093957894894	0.553	0.12	0
CCDC59	0	-0.450647840264337	0.661	0.562	0
CCDC6	0	-0.248290281897473	0.427	0.336	0
CCDC82	0	0.411429067701583	0.664	0.265	0
CCDC88A	0	0.51671576308096	0.65	0.196	0
CCDC90B	0	-0.0936552327235097	0.544	0.359	0
CCDC91	0	0.291747668018329	0.559	0.213	0
CCHCR1	0	0.0574689905752322	0.294	0.115	0
CCL15	0	0.219468956315018	0.344	0.081	0
CCL20	0	2.04034677799908	0.485	0.047	0
CCL4	0	-0.61958287221849	0.002	0.185	0
CCL4L2	0	-0.557174619420535	0.001	0.197	0
CCM2	0	0.31574597545475	0.479	0.121	0
CCN1	0	-0.784672703940278	0.672	0.628	0
CCNB1	0	0.697441868989126	0.387	0.064	0
CCNB1IP1	0	-0.300773385274112	0.25	0.272	0
CCNB2	0	0.3345583035017	0.238	0.006	0
CCNC	0	0.104364931463287	0.477	0.202	0
CCND1	0	0.160156651375273	0.935	0.753	0
CCNDBP1	0	-0.191412430366323	0.479	0.359	0
CCNG1	0	-0.162144093840826	0.684	0.513	0
CCNG2	0	-0.615358627176743	0.163	0.37	0
CCNH	0	-0.0878726098887445	0.356	0.221	0
CCNI	0	-0.829576034499662	0.845	0.76	0
CCNL1	0	0.303962527171546	0.836	0.566	0
CCNT1	0	0.0628816212206325	0.296	0.123	0
CCNT2	0	0.0691354133163155	0.289	0.11	0
CCNY	0	0.492802588659157	0.737	0.305	0
CCPG1	0	0.029334098725167	0.602	0.34	0
CCS	0	-0.516463453943042	0.353	0.447	0
CCSER2	0	-0.128766872966635	0.344	0.24	0
CCT2	0	0.397881436952345	0.793	0.445	0
CCT3	0	0.895127208705852	0.87	0.414	0
CCT4	0	-0.0706209898174156	0.722	0.501	0
CCT5	0	0.710535811325342	0.775	0.324	0
CCT6A	0	0.916483346305194	0.839	0.357	0
CCT7	0	0.0111679233881432	0.709	0.473	0
CCT8	0	0.0331160180662919	0.803	0.565	0
CCZ1	0	0.266803368700806	0.429	0.09	0
CD109	0	0.540404384243179	0.692	0.234	0
CD151	0	-0.0918571924793357	0.882	0.667	0
CD164	0	0.139714397856369	0.775	0.47	0
CD24	0	1.24602424502528	0.993	0.91	0
CD276	0	0.132702042067557	0.256	0.059	0
CD2AP	0	-0.0634107863789096	0.551	0.358	0
CD2BP2	0	-0.0626853949769802	0.431	0.287	0
CD320	0	0.30998375919886	0.65	0.326	0
CD3EAP	0	0.0754790289032877	0.203	0.055	0
CD46	0	-0.0991802233341768	0.751	0.545	0
CD47	0	-0.0446577522881755	0.546	0.343	0
CD55	0	-0.243466124122296	0.009	0.128	0
CD59	0	-0.912434788539101	0.574	0.646	0
CD63	0	0.359241250611501	0.982	0.863	0
CD68	0	-0.100570015931711	0.538	0.336	0
CD70	0	0.519333902980419	0.749	0.338	0
CD74	0	-1.76098511563948	0.557	0.691	0
CD81	0	-0.132743039860727	0.909	0.719	0
CD9	0	-1.2620977724782	0.142	0.59	0
CD99	0	0.186053764906844	0.667	0.343	0
CDC123	0	0.371471274151685	0.592	0.181	0
CDC16	0	0.147104629708388	0.443	0.16	0
CDC20	0	0.290119976017206	0.178	0.005	0
CDC23	0	0.114783828606079	0.347	0.124	0
CDC26	0	-0.0090696155457678	0.464	0.286	0
CDC27	0	0.114356989319623	0.373	0.141	0
CDC37	0	0.0601986015862505	0.678	0.387	0
CDC40	0	0.200730673096817	0.499	0.188	0
CDC42	0	-0.731394966148387	0.707	0.678	0
CDC42BPA	0	0.369485911412667	0.542	0.125	0
CDC42BPB	0	0.204553774931301	0.398	0.123	0
CDC42EP1	0	0.161757436867795	0.317	0.102	0
CDC42SE1	0	0.174721633709321	0.368	0.102	0
CDC42SE2	0	-0.103855565519231	0.507	0.334	0
CDC5L	0	0.038027262463798	0.558	0.317	0
CDC6	0	0.0976101788253106	0.118	0.007	0
CDC73	0	0.172367574831938	0.589	0.273	0
CDCA2	0	0.281374577064313	0.663	0.32	0
CDCA3	0	0.157761080107896	0.139	0.004	0
CDCA5	0	0.0959503558616976	0.116	0.003	0
CDCA7	0	0.317642159793715	0.291	0.012	0
CDCP1	0	0.234021030656892	0.366	0.085	0
CDH1	0	-0.240214902590412	0.016	0.133	0
CDH2	0	0.282363507492492	0.736	0.375	0
CDH6	0	0.250637722688448	0.775	0.476	0
CDHR5	0	-0.809380043294035	0.203	0.399	0
CDIPT	0	0.0170122211686072	0.503	0.275	0
CDK1	0	0.366724258337379	0.272	0.012	0
CDK12	0	0.269227519684761	0.558	0.21	0
CDK13	0	0.401104398876416	0.632	0.202	0
CDK16	0	0.359770569515664	0.52	0.12	0
CDK18	0	-0.429402049326035	0.419	0.397	0
CDK19	0	0.127753114307586	0.296	0.096	0
CDK2AP1	0	0.640837321025396	0.626	0.11	0
CDK2AP2	0	-0.121263988728843	0.638	0.482	0
CDK4	0	0.496468459600238	0.69	0.26	0
CDK5	0	0.178062401293666	0.344	0.075	0
CDK6	0	0.501746929864478	0.559	0.102	0
CDKN1A	0	-0.76666265580259	0.442	0.641	0
CDKN1C	0	-0.70257256700329	0.084	0.362	0
CDKN2AIPNL	0	0.00105455967852314	0.424	0.235	0
CDKN2C	0	0.0693702706527284	0.541	0.293	0
CDKN3	0	0.242334463683664	0.192	0.009	0
CDR2	0	0.0630254456826153	0.265	0.103	0
CDT1	0	0.176857744131821	0.197	0.019	0
CDV3	0	0.646647843984084	0.793	0.34	0
CDYL2	0	0.841619081809017	0.611	0.009	0
CEBPB	0	-1.70698277411387	0.52	0.636	0
CEBPD	0	-0.133242447284791	0.975	0.823	0
CEBPG	0	-0.0258114066614741	0.263	0.143	0
CEBPZ	0	0.0800473602791377	0.688	0.422	0
CEBPZOS	0	0.0604781385807731	0.543	0.28	0
CELF1	0	0.212097245569609	0.599	0.251	0
CELF2	0	0.304129241951218	0.285	0.038	0
CENPB	0	0.0348935653722255	0.296	0.137	0
CENPE	0	0.130666116654727	0.129	0.01	0
CENPF	0	1.16994727230283	0.462	0.023	0
CENPH	0	0.223120167380115	0.297	0.048	0
CENPJ	0	0.114841061550948	0.166	0.024	0
CENPK	0	0.258444436095502	0.279	0.025	0
CENPL	0	0.116123227284663	0.185	0.027	0
CENPM	0	0.241956850656727	0.249	0.016	0
CENPN	0	0.241743738448459	0.27	0.021	0
CENPV	0	-0.252307583157052	0.003	0.158	0
CENPW	0	0.440962422393794	0.403	0.018	0
CENPX	0	0.327408132384993	0.651	0.355	0
CEP152	0	0.132214575357345	0.251	0.065	0
CEP170	0	0.465531868380767	0.585	0.14	0
CEP192	0	0.13906646562687	0.25	0.051	0
CEP290	0	0.210059838875441	0.561	0.239	0
CEP295	0	0.103183318348615	0.29	0.096	0
CEP350	0	0.300582081970111	0.572	0.204	0
CEP41	0	0.11141072550165	0.179	0.024	0
CEP55	0	0.295606369069053	0.205	0.002	0
CEP57	0	-0.0320844387499586	0.47	0.283	0
CEP63	0	0.120064121826189	0.392	0.158	0
CEP89	0	0.0680269948254004	0.313	0.126	0
CERCAM	0	0.337087883477	0.405	0.058	0
CERNA2	0	-0.578570912286294	0.412	0.36	0
CERS2	0	0.236832447534508	0.831	0.519	0
CERS6	0	0.0931047189327518	0.305	0.113	0
CERT1	0	0.0183503368692195	0.47	0.268	0
CES2	0	-0.113853204361575	0.59	0.404	0
CES4A	0	-0.47382154508624	0.098	0.251	0
CETN2	0	-0.187816676214602	0.615	0.416	0
CFAP298	0	-0.00665918363296647	0.607	0.376	0
CFAP36	0	-0.346172898119799	0.763	0.609	0
CFAP410	0	0.0333831178066822	0.324	0.163	0
CFAP97	0	-0.0984094748671693	0.576	0.394	0
CFB	0	-0.109027212303431	0.581	0.354	0
CFD	0	-0.392168464078358	0.025	0.18	0
CFDP1	0	-0.285834848492267	0.819	0.638	0
CFH	0	1.16505071290917	0.791	0.059	0
CFHR1	0	0.14584764497244	0.117	0	0
CFI	0	-0.860188798015029	0.195	0.425	0
CFL1	0	0.657974191220908	0.937	0.66	0
CFLAR	0	-0.73023224301392	0.7	0.608	0
CGAS	0	0.0953534371600129	0.199	0.047	0
CGGBP1	0	0.141030625638548	0.475	0.206	0
CGREF1	0	0.150398936716278	0.349	0.12	0
CHAF1A	0	0.214173919705423	0.254	0.028	0
CHAMP1	0	0.0774988488304478	0.204	0.048	0
CHCHD1	0	0.057132907662626	0.693	0.413	0
CHCHD10	0	-1.10503903955968	0.535	0.66	0
CHCHD2	0	0.701783963377907	0.978	0.811	0
CHCHD3	0	0.524179923241336	0.672	0.262	0
CHCHD5	0	0.247016864040531	0.673	0.322	0
CHCHD7	0	-0.217779610778761	0.336	0.284	0
CHD1	0	0.23144654518522	0.581	0.253	0
CHD2	0	-0.340498566077132	0.475	0.401	0
CHD4	0	0.494475144536846	0.671	0.246	0
CHD6	0	0.0226101452903713	0.347	0.177	0
CHD8	0	0.118855481454652	0.31	0.097	0
CHD9	0	0.0184432897557407	0.696	0.446	0
CHDH	0	0.0870052542929317	0.304	0.111	0
CHEK1	0	0.341041039473582	0.407	0.052	0
CHEK2	0	0.121738359768064	0.22	0.043	0
CHERP	0	0.0232660640328688	0.264	0.116	0
CHI3L2	0	0.307919486582652	0.286	0.031	0
CHIC2	0	-0.367801816026756	0.153	0.265	0
CHID1	0	-0.0476704610921421	0.523	0.348	0
CHML	0	0.704444233085349	0.669	0.184	0
CHMP1B	0	-0.0646059524003688	0.551	0.355	0
CHMP2A	0	0.0795470689855344	0.893	0.651	0
CHMP2B	0	0.154950324787618	0.525	0.236	0
CHMP3	0	0.0955075656749043	0.658	0.347	0
CHMP4A	0	-0.321141749001131	0.472	0.401	0
CHMP4B	0	-0.00918578996866015	0.52	0.286	0
CHMP5	0	-0.443726300874368	0.497	0.463	0
CHPF	0	-0.0351933153557561	0.448	0.248	0
CHPF2	0	0.144442418198971	0.246	0.048	0
CHPT1	0	-0.134143718462162	0.409	0.308	0
CHRAC1	0	0.0790354840762606	0.469	0.223	0
CHRD	0	0.154876314627443	0.169	0.011	0
CHST13	0	0.129099297559745	0.286	0.078	0
CHST15	0	0.464735845205587	0.533	0.107	0
CHST2	0	0.320564949634702	0.298	0.018	0
CHST9	0	-0.272116795295144	0.005	0.128	0
CHSY1	0	0.0748514723519437	0.312	0.139	0
CHTOP	0	0.140746339890248	0.507	0.207	0
CHURC1	0	-0.338440495108977	0.64	0.516	0
CIAO1	0	0.173729076079354	0.596	0.277	0
CIAO2A	0	0.17307947330085	0.561	0.241	0
CIAO2B	0	0.135127047905565	0.859	0.612	0
CIAPIN1	0	0.158615465381771	0.37	0.117	0
CIB1	0	-0.0800447291936286	0.825	0.634	0
CIC	0	0.0359337384238226	0.252	0.1	0
CIDEB	0	0.184103419047283	0.376	0.138	0
CINP	0	0.0204773318579347	0.299	0.127	0
CIP2A	0	0.143865197458245	0.185	0.017	0
CIR1	0	-0.28740348493928	0.593	0.469	0
CIRBP	0	-1.46869112213339	0.811	0.796	0
CISD1	0	0.176035981184139	0.851	0.577	0
CISD2	0	-0.44869506054381	0.461	0.425	0
CISD3	0	-0.0572435140692545	0.597	0.394	0
CISH	0	-0.343224532666467	0.025	0.185	0
CITED2	0	1.26643134412685	0.862	0.37	0
CITED4	0	-0.789501523681901	0.247	0.47	0
CKAP2	0	0.404493811481208	0.39	0.048	0
CKAP4	0	0.500351255859217	0.571	0.12	0
CKAP5	0	0.27256475878926	0.391	0.081	0
CKB	0	-0.419693397697533	0.563	0.466	0
CKLF	0	0.224321921677118	0.603	0.304	0
CKMT1A	0	0.111221913649573	0.138	0.003	0
CKS1B	0	0.692962449861142	0.734	0.349	0
CKS2	0	0.433291988692817	0.464	0.152	0
CLCC1	0	0.0918766146761662	0.352	0.13	0
CLCN3	0	0.129175788115646	0.512	0.228	0
CLCN7	0	0.0907561758589777	0.239	0.056	0
CLDN12	0	0.0345139930338596	0.253	0.099	0
CLDN3	0	-0.732412242078555	0.083	0.359	0
CLDN4	0	-1.35726693157056	0.005	0.468	0
CLDN7	0	-0.259997468036187	0.401	0.285	0
CLDND1	0	0.0169744395292942	0.397	0.217	0
CLEC2B	0	0.116155754030745	0.389	0.127	0
CLEC4E	0	0.410811983743976	0.188	0.015	0
CLIC1	0	0.645176984717466	0.964	0.756	0
CLIC4	0	-0.1135390524643	0.72	0.487	0
CLINT1	0	0.0449521214487248	0.703	0.433	0
CLIP1	0	0.235182232632108	0.485	0.167	0
CLIP4	0	0.0800015775433014	0.194	0.045	0
CLK1	0	-0.699864984640415	0.415	0.529	0
CLK4	0	-0.452619906448868	0.406	0.425	0
CLN3	0	-0.0177112469625314	0.385	0.209	0
CLN5	0	-0.0572065359115908	0.357	0.214	0
CLN6	0	0.0729661965099689	0.295	0.101	0
CLNS1A	0	0.17990718816032	0.637	0.323	0
CLPP	0	0.139507682286441	0.655	0.357	0
CLPTM1	0	0.184163143646318	0.542	0.206	0
CLPTM1L	0	-0.117412645617708	0.537	0.354	0
CLPX	0	0.161617497489557	0.416	0.146	0
CLRN3	0	0.0581745747669771	0.54	0.28	0
CLSTN3	0	0.0512784825020701	0.264	0.107	0
CLTA	0	-0.222268200716517	0.771	0.582	0
CLTB	0	0.154731846423499	0.616	0.322	0
CLTC	0	0.53320767223617	0.767	0.345	0
CLTRN	0	-1.25332887386024	0.072	0.462	0
CLU	0	0.887480753649062	0.98	0.812	0
CLUAP1	0	-0.0851507535315401	0.396	0.253	0
CLUH	0	0.208701388402871	0.414	0.116	0
CLYBL	0	0.106127265642	0.311	0.104	0
CMAS	0	0.169213050016723	0.541	0.245	0
CMBL	0	-1.29082050150998	0.243	0.595	0
CMC1	0	-0.0963951724828464	0.394	0.241	0
CMC2	0	0.188740495850897	0.501	0.216	0
CMC4	0	-0.270364647923515	0.609	0.476	0
CMIP	0	0.159634777310087	0.496	0.222	0
CMPK1	0	-0.0782532796597304	0.647	0.401	0
CMSS1	0	0.305495023060329	0.497	0.146	0
CMTR2	0	0.0449357098938826	0.247	0.096	0
CMYA5	0	0.786498387850255	0.647	0.166	0
CNBP	0	-0.360626935666218	0.817	0.668	0
CNDP2	0	-0.84096390304804	0.898	0.825	0
CNIH1	0	-0.245830152104304	0.352	0.284	0
CNIH4	0	0.853180220781203	0.889	0.448	0
CNKSR3	0	-0.23637221430496	0.42	0.316	0
CNN3	0	-0.366881886214875	0.705	0.579	0
CNNM3	0	0.0556879484857145	0.26	0.097	0
CNOT1	0	0.106678351460081	0.511	0.231	0
CNOT11	0	0.143760967048239	0.395	0.152	0
CNOT2	0	0.091052579820879	0.558	0.287	0
CNOT3	0	0.0888514073367535	0.266	0.082	0
CNOT4	0	0.0748451636154106	0.559	0.298	0
CNOT6	0	0.1550465515394	0.309	0.076	0
CNOT7	0	0.284292400147868	0.676	0.301	0
CNOT8	0	0.0277559852960723	0.317	0.156	0
CNOT9	0	0.0888927875659033	0.252	0.078	0
CNP	0	0.233853479317807	0.354	0.08	0
CNPPD1	0	-0.0889502348031966	0.384	0.255	0
CNPY2	0	0.1526355768466	0.842	0.556	0
CNPY3	0	-0.0157688739096205	0.344	0.179	0
CNTNAP5	0	0.679319598411684	0.374	0.008	0
COA1	0	0.175769536554541	0.583	0.264	0
COA3	0	-0.0110654086242203	0.798	0.559	0
COA4	0	0.0784431978717732	0.802	0.523	0
COA5	0	-0.164794583751265	0.521	0.384	0
COA6	0	0.439589316936253	0.744	0.321	0
COA8	0	-0.224830045917496	0.4	0.316	0
COASY	0	0.0196266852560366	0.317	0.141	0
COG2	0	0.263779283524502	0.393	0.077	0
COG4	0	0.0719067410459299	0.28	0.11	0
COG5	0	0.0660762021827744	0.245	0.079	0
COIL	0	-0.00490897488497416	0.369	0.195	0
COL18A1	0	-0.200291537999284	0.402	0.315	0
COL23A1	0	-0.185233420664001	0.706	0.494	0
COL27A1	0	0.240794316046131	0.457	0.162	0
COL4A1	0	0.550307503720046	0.517	0.099	0
COL4A2	0	0.653305762812327	0.663	0.145	0
COL6A1	0	0.325601032603613	0.518	0.172	0
COL6A2	0	0.0324428382854671	0.417	0.216	0
COLGALT1	0	0.193066801816029	0.388	0.106	0
COMMD1	0	-0.359053910323172	0.471	0.432	0
COMMD10	0	0.0736501619763788	0.459	0.234	0
COMMD2	0	0.00600323975298939	0.335	0.174	0
COMMD3	0	-0.296660352361184	0.371	0.348	0
COMMD4	0	0.218671859112872	0.587	0.301	0
COMMD5	0	0.0729345350797225	0.302	0.118	0
COMMD6	0	-0.487728047435085	0.891	0.739	0
COMMD7	0	-0.0550468597214806	0.529	0.327	0
COMT	0	0.370148242003377	0.799	0.405	0
COMTD1	0	0.307941747388412	0.574	0.244	0
COP1	0	0.187312491596669	0.353	0.074	0
COPA	0	0.545665047016221	0.793	0.335	0
COPB1	0	0.315632268553202	0.699	0.337	0
COPB2	0	0.431339020124148	0.642	0.208	0
COPE	0	0.489644256086362	0.869	0.546	0
COPG1	0	0.216952914797018	0.437	0.119	0
COPG2	0	0.0780857983000001	0.153	0.021	0
COPRS	0	0.0871031458232541	0.628	0.384	0
COPS2	0	-0.298894678017232	0.58	0.463	0
COPS3	0	0.142559332488029	0.444	0.181	0
COPS5	0	0.00838580692479773	0.617	0.379	0
COPS6	0	0.28827692758522	0.793	0.483	0
COPS7A	0	0.0231068518027737	0.373	0.192	0
COPS8	0	-0.0385597022840053	0.479	0.285	0
COPS9	0	-0.130976273279119	0.73	0.524	0
COPZ1	0	0.0015421271340289	0.685	0.421	0
COQ10B	0	-0.0798611791414696	0.338	0.216	0
COQ3	0	0.0838868554275237	0.164	0.029	0
COQ4	0	-0.00118489852025599	0.419	0.224	0
COQ9	0	-0.01768462964152	0.526	0.293	0
CORO1B	0	0.0377790684875947	0.395	0.18	0
CORO1C	0	0.200726508978873	0.474	0.157	0
CORO7	0	0.0995204999197226	0.204	0.036	0
COX10	0	0.114367152526251	0.247	0.058	0
COX11	0	-0.0833981859423385	0.503	0.333	0
COX14	0	-0.193147535130825	0.701	0.51	0
COX15	0	0.115852067748244	0.376	0.142	0
COX16	0	-0.204015200820643	0.56	0.417	0
COX17	0	0.00773905927970109	0.83	0.564	0
COX19	0	0.222581225977001	0.422	0.115	0
COX20	0	0.179993990339685	0.879	0.582	0
COX4I1	0	0.444118242672999	0.973	0.802	0
COX5A	0	0.509297060309205	0.859	0.539	0
COX6B1	0	-0.0780083172459394	0.956	0.818	0
COX7A1	0	-1.36066132926429	0.001	0.564	0
COX7A2	0	0.337199121357499	0.938	0.715	0
COX7A2L	0	-0.137663654218862	0.808	0.613	0
COX7B	0	0.173171667315686	0.924	0.713	0
COX7C	0	-0.441986353205051	0.981	0.908	0
COX8A	0	0.290159307344907	0.934	0.692	0
CP	0	1.42034995859951	0.973	0.53	0
CPD	0	-0.0858135444105077	0.386	0.229	0
CPEB4	0	-0.595489792070312	0.087	0.336	0
CPLANE1	0	0.0447111073349597	0.294	0.126	0
CPNE1	0	0.316553625508514	0.591	0.185	0
CPNE3	0	-0.193383682022285	0.643	0.48	0
CPNE8	0	-0.308767717978953	0.266	0.283	0
CPPED1	0	-0.077257052099602	0.322	0.201	0
CPQ	0	-0.264560013279486	0.325	0.31	0
CPSF2	0	0.104843978299924	0.193	0.029	0
CPSF3	0	0.0902999768792905	0.272	0.087	0
CPSF4	0	0.105347134861292	0.242	0.055	0
CPSF6	0	0.204913849639292	0.455	0.14	0
CPSF7	0	-0.0391319077674211	0.317	0.174	0
CRCP	0	0.230945928762215	0.489	0.176	0
CREB1	0	0.0808966383299763	0.325	0.13	0
CREB3L2	0	0.244398378884034	0.518	0.169	0
CREB5	0	0.264280036994919	0.575	0.249	0
CREBBP	0	0.126661425309098	0.4	0.156	0
CREBRF	0	-0.423403200874173	0.403	0.429	0
CREBZF	0	0.180480852395629	0.556	0.269	0
CREG1	0	-0.174801943451871	0.62	0.456	0
CRELD2	0	0.27647614824954	0.42	0.109	0
CRIM1	0	-0.84529338847453	0.221	0.429	0
CRIP1	0	-1.73603937163101	0.073	0.545	0
CRIP2	0	-0.25903551284468	0.455	0.37	0
CRIPT	0	-0.0489297622736889	0.532	0.321	0
CRK	0	0.0687133189640912	0.413	0.187	0
CRKL	0	0.0333315258679249	0.247	0.099	0
CRLS1	0	0.220675778506794	0.57	0.21	0
CRNDE	0	0.789375042886669	0.902	0.356	0
CRNKL1	0	0.0753487747980374	0.318	0.127	0
CRTAP	0	0.167296240800032	0.632	0.31	0
CRTC3	0	0.0240970381218868	0.246	0.101	0
CRYAB	0	-0.741424951538275	0.976	0.945	0
CRYBG1	0	0.283413848408336	0.516	0.167	0
CRYBG3	0	0.173361264655066	0.245	0.037	0
CRYL1	0	-0.290277635049496	0.523	0.437	0
CRYZ	0	-0.334271731214287	0.677	0.504	0
CRYZL1	0	-0.19622391911627	0.376	0.294	0
CS	0	0.29984210795482	0.481	0.126	0
CSDE1	0	-0.115622979383178	0.842	0.654	0
CSE1L	0	0.357045718905122	0.523	0.133	0
CSK	0	0.102578073187643	0.247	0.058	0
CSNK1A1	0	0.165298391513316	0.881	0.629	0
CSNK1D	0	-0.0384899921441501	0.465	0.264	0
CSNK1E	0	0.0648795530669699	0.461	0.24	0
CSNK1G1	0	0.0995065216206376	0.298	0.11	0
CSNK1G2	0	0.144351324680327	0.351	0.116	0
CSNK1G3	0	0.182833295151357	0.402	0.127	0
CSNK2A1	0	0.117033999069566	0.686	0.391	0
CSNK2A2	0	0.0669959942028331	0.457	0.241	0
CSNK2B	0	-0.141452974396286	0.769	0.584	0
CSPP1	0	0.137345829119922	0.356	0.125	0
CSRNP1	0	-0.518012402811017	0.137	0.311	0
CSRP1	0	0.15101996021247	0.394	0.116	0
CSRP2	0	1.14389887501601	0.865	0.435	0
CST3	0	-0.266416082790581	0.925	0.748	0
CSTA	0	0.334018762052246	0.339	0.007	0
CSTB	0	-0.19856465659722	0.849	0.7	0
CSTF1	0	0.0859826439737492	0.303	0.104	0
CSTF3	0	0.143887614055914	0.357	0.102	0
CTBP1	0	0.0025084800450334	0.352	0.169	0
CTBP2	0	-0.249242329857189	0.425	0.369	0
CTBS	0	-0.191134853318176	0.36	0.3	0
CTCF	0	0.226299024270767	0.457	0.15	0
CTDNEP1	0	0.092171260392757	0.588	0.325	0
CTDSPL2	0	0.051773272199704	0.309	0.139	0
CTNNA1	0	-0.083010397260818	0.758	0.531	0
CTNNB1	0	-0.0042320600230108	0.421	0.224	0
CTNNBL1	0	0.037804425812395	0.415	0.208	0
CTNND1	0	0.182604568590943	0.669	0.351	0
CTPS1	0	-0.0872902914512595	0.249	0.138	0
CTR9	0	0.10755162499044	0.385	0.159	0
CTSA	0	0.27390979096221	0.655	0.262	0
CTSB	0	0.0757045286019242	0.818	0.592	0
CTSC	0	0.502593234619032	0.767	0.336	0
CTSD	0	-0.663358367023255	0.877	0.798	0
CTSF	0	-0.557829355527788	0.085	0.334	0
CTSH	0	-0.422122153527863	0.247	0.337	0
CTSL	0	-0.534324995355964	0.473	0.492	0
CTSS	0	-0.0343928200991274	0.25	0.109	0
CTSZ	0	-0.223201198156791	0.702	0.489	0
CTTN	0	0.272015449173482	0.667	0.292	0
CTTNBP2NL	0	0.0967086442559099	0.273	0.094	0
CTU1	0	0.128692259629744	0.312	0.096	0
CUBN	0	-0.650568911456774	0.295	0.346	0
CUEDC2	0	-0.0277262534701024	0.609	0.385	0
CUL1	0	0.106504061220172	0.391	0.153	0
CUL2	0	0.0492283245765658	0.28	0.117	0
CUL3	0	0.129715474559892	0.484	0.222	0
CUL4A	0	0.0848214607925789	0.306	0.103	0
CUL5	0	0.150935618028944	0.527	0.24	0
CUL7	0	0.0851604955982045	0.204	0.053	0
CUTA	0	-0.337955924355576	0.808	0.654	0
CUTC	0	0.0287127034306842	0.349	0.175	0
CUX1	0	0.601361697731259	0.746	0.272	0
CWC15	0	-0.310557927998376	0.764	0.613	0
CWC22	0	-0.0730474247593628	0.332	0.202	0
CWC27	0	0.0981592605578324	0.455	0.21	0
CXCL14	0	-2.21079549173534	0.367	0.809	0
CXXC5	0	0.681372330658186	0.892	0.441	0
CYB561	0	0.08731612938927	0.314	0.12	0
CYB561D2	0	0.065496930716122	0.228	0.07	0
CYB5B	0	0.141971500790091	0.544	0.228	0
CYB5R3	0	-0.0326884475933524	0.818	0.58	0
CYBA	0	1.18661010722965	0.969	0.67	0
CYBC1	0	0.0697332747657337	0.381	0.163	0
CYC1	0	0.492171978235976	0.792	0.483	0
CYCS	0	0.479158357678651	0.854	0.567	0
CYFIP1	0	0.195687671147238	0.486	0.18	0
CYHR1	0	-0.193626927300259	0.388	0.322	0
CYP1B1	0	1.69886823996809	0.576	0.017	0
CYP1B1-AS1	0	0.189455126286055	0.147	0.003	0
CYP2J2	0	-0.763098901373691	0.127	0.423	0
CYP4V2	0	-0.363825704921697	0.061	0.212	0
CYP51A1	0	0.0091115284226766	0.461	0.281	0
CYREN	0	0.571099007324998	0.609	0.128	0
CYS1	0	-0.492278163445341	0.063	0.294	0
CYSLTR2	0	0.209361898767418	0.142	0.002	0
CYSTM1	0	-0.488637998397231	0.815	0.685	0
CYTOR	0	0.00919156663458875	0.55	0.33	0
CZIB	0	-0.0392835749205759	0.556	0.347	0
DAB2	0	-0.393302345294508	0.807	0.694	0
DAD1	0	-0.0788728720107825	0.82	0.609	0
DAG1	0	0.216081336765764	0.351	0.07	0
DAP3	0	0.481484346537986	0.636	0.162	0
DAPL1	0	0.0677847794422684	0.144	0.023	0
DARS	0	-0.181070249302064	0.865	0.691	0
DARS2	0	0.113730620187915	0.223	0.042	0
DAXX	0	0.233981202172795	0.441	0.126	0
DAZAP1	0	0.266603902690009	0.533	0.189	0
DAZAP2	0	-0.197479608241963	0.718	0.508	0
DBF4	0	0.302410351538521	0.361	0.056	0
DBI	0	1.33021907997011	0.963	0.707	0
DBN1	0	0.34566353733455	0.393	0.04	0
DBNDD2	0	0.183578716937146	0.494	0.23	0
DBNL	0	0.187345354353192	0.53	0.207	0
DBP	0	-0.323397539089656	0.025	0.186	0
DCAF13	0	0.372483232913404	0.57	0.178	0
DCAF6	0	0.387681361683578	0.611	0.173	0
DCAF7	0	0.182046044967238	0.513	0.202	0
DCAF8	0	0.257324977507451	0.571	0.212	0
DCBLD2	0	0.221504098937374	0.398	0.125	0
DCDC2	0	-0.393905389370561	0.137	0.286	0
DCLRE1C	0	0.0911792675392565	0.23	0.069	0
DCP2	0	0.0502358810431158	0.4	0.201	0
DCPS	0	0.0718700208356313	0.301	0.121	0
DCTN1	0	-0.00988398027945847	0.337	0.177	0
DCTN2	0	0.0668802598263227	0.535	0.286	0
DCTN3	0	-0.344736097273713	0.509	0.426	0
DCTN4	0	0.169772599463523	0.462	0.175	0
DCTN5	0	0.206719288966215	0.39	0.094	0
DCTN6	0	-0.27523713018958	0.636	0.496	0
DCTPP1	0	0.375830786546968	0.614	0.237	0
DCUN1D1	0	0.225199669233065	0.415	0.1	0
DCUN1D5	0	0.371381180748738	0.551	0.16	0
DDA1	0	0.0708427960268773	0.38	0.16	0
DDAH1	0	-0.248408720639502	0.348	0.268	0
DDAH2	0	-0.133679950964703	0.5	0.343	0
DDB1	0	0.218581987002953	0.562	0.219	0
DDIT3	0	-0.627444287062501	0.459	0.477	0
DDIT4	0	-0.881094829681213	0.709	0.65	0
DDOST	0	-0.0920996336730324	0.621	0.431	0
DDR1	0	-0.443432660833223	0.195	0.292	0
DDR2	0	0.45227943569835	0.407	0.009	0
DDRGK1	0	-0.0256278654501824	0.7	0.459	0
DDT	0	0.101538374111026	0.877	0.641	0
DDX1	0	0.276097539310953	0.684	0.326	0
DDX10	0	0.170345395338055	0.412	0.109	0
DDX11	0	0.136273740484313	0.233	0.045	0
DDX17	0	0.337110859876367	0.919	0.617	0
DDX18	0	-0.28277203241697	0.726	0.58	0
DDX19A	0	0.0865814485017672	0.286	0.103	0
DDX21	0	0.416635112520924	0.76	0.396	0
DDX23	0	0.111117518296372	0.38	0.15	0
DDX24	0	-0.50260081411804	0.537	0.519	0
DDX27	0	0.140299763596982	0.527	0.224	0
DDX28	0	0.0901813521084275	0.183	0.03	0
DDX39A	0	0.458094304623913	0.502	0.105	0
DDX39B	0	0.00762552281316364	0.666	0.416	0
DDX3X	0	0.13379923898325	0.84	0.581	0
DDX41	0	0.0661736454205599	0.495	0.241	0
DDX42	0	0.137427197321346	0.579	0.277	0
DDX46	0	0.335750485753245	0.755	0.405	0
DDX49	0	0.0432675395674769	0.384	0.183	0
DDX5	0	-0.46704457512391	0.908	0.785	0
DDX50	0	-0.0459269294905144	0.391	0.238	0
DDX52	0	0.173057049226505	0.457	0.166	0
DDX54	0	0.138260194986297	0.422	0.158	0
DDX55	0	0.0834176409412836	0.244	0.079	0
DDX56	0	0.293198699033864	0.532	0.161	0
DDX58	0	0.162129625250852	0.295	0.083	0
DDX6	0	0.123844539665381	0.624	0.332	0
DEAF1	0	0.0692760790388278	0.381	0.166	0
DECR1	0	-0.14580789285073	0.686	0.489	0
DECR2	0	0.025578031161507	0.345	0.153	0
DEF8	0	0.0808091178627807	0.299	0.109	0
DEFB1	0	-2.57715217259822	0.178	0.684	0
DEGS1	0	0.35968031177772	0.739	0.378	0
DEK	0	0.937838526412096	0.909	0.522	0
DELE1	0	0.124307543000637	0.368	0.122	0
DENND10	0	0.0207949257299506	0.348	0.162	0
DENND1B	0	0.1973788913034	0.324	0.065	0
DENND4A	0	0.00946452065114478	0.288	0.137	0
DENND4B	0	0.105476060995488	0.208	0.044	0
DENND5A	0	0.0582263374980842	0.291	0.111	0
DENR	0	0.278233043948825	0.673	0.3	0
DEPDC1	0	0.19254087821236	0.154	0.006	0
DEPDC1B	0	0.0850395723897501	0.106	0.003	0
DEPP1	0	0.559850331212122	0.863	0.513	0
DERA	0	-0.182369962232671	0.535	0.374	0
DERL1	0	0.488519486369733	0.794	0.366	0
DERL2	0	0.070560217042705	0.585	0.331	0
DESI1	0	0.125005218135375	0.401	0.157	0
DESI2	0	0.417514533922971	0.59	0.174	0
DGAT1	0	0.269013859910783	0.381	0.088	0
DGCR6L	0	-0.257626586717948	0.445	0.354	0
DGCR8	0	0.113821279067659	0.206	0.038	0
DGCR9	0	0.0234560264141231	0.605	0.342	0
DGKD	0	0.132038473598587	0.225	0.044	0
DGKZ	0	0.225289784684429	0.412	0.103	0
DGUOK	0	0.272242292985259	0.715	0.351	0
DHCR24	0	0.170818012748154	0.36	0.109	0
DHFR	0	0.309790878515524	0.348	0.076	0
DHPS	0	-0.280448330327999	0.405	0.357	0
DHRS3	0	-0.824289300602707	0.097	0.437	0
DHRS4L2	0	-0.199817057725979	0.279	0.202	0
DHRS7	0	-0.322791687989046	0.409	0.366	0
DHRS7B	0	0.0245907670623142	0.32	0.163	0
DHRSX	0	0.054958937344219	0.358	0.149	0
DHX15	0	-0.114280106982634	0.36	0.237	0
DHX29	0	0.162033069896375	0.527	0.23	0
DHX30	0	0.0642257456036056	0.271	0.099	0
DHX33	0	0.14478570328596	0.261	0.05	0
DHX36	0	0.216621912045346	0.591	0.253	0
DHX37	0	0.126732260517707	0.203	0.032	0
DHX38	0	0.116390533010102	0.312	0.103	0
DHX40	0	0.0307653536610927	0.427	0.22	0
DHX8	0	0.077891914064038	0.205	0.058	0
DHX9	0	0.229810101691876	0.628	0.295	0
DIAPH1	0	0.244455855884759	0.658	0.317	0
DIAPH3	0	0.185012743634695	0.221	0.033	0
DICER1	0	0.0407262910820361	0.278	0.116	0
DIDO1	0	0.144526165029786	0.439	0.167	0
DIMT1	0	0.115716629821867	0.297	0.087	0
DIP2A	0	0.0731649079849037	0.283	0.105	0
DIS3	0	0.194441592416675	0.43	0.151	0
DIS3L	0	0.0630402550710599	0.222	0.073	0
DIXDC1	0	-0.364989682427599	0.336	0.333	0
DKC1	0	0.370136199022598	0.496	0.132	0
DLAT	0	0.016923968716096	0.298	0.138	0
DLD	0	0.357146146534172	0.639	0.237	0
DLEU1	0	0.189121155638722	0.427	0.151	0
DLEU2	0	0.153443758969859	0.262	0.054	0
DLG1	0	0.298685587751357	0.491	0.129	0
DLGAP4	0	0.131060269630882	0.41	0.152	0
DLGAP5	0	0.131496133584408	0.113	0.001	0
DMAC1	0	-0.20849455135888	0.394	0.3	0
DMKN	0	-0.571618582126947	0.254	0.434	0
DMTF1	0	0.0633889390253968	0.302	0.12	0
DMTN	0	0.320586761611915	0.538	0.156	0
DMXL1	0	0.0756205250325762	0.447	0.212	0
DNAAF4	0	0.0133388170737939	0.267	0.124	0
DNAAF5	0	0.427504106835748	0.506	0.074	0
DNAH11	0	-0.206996582972237	0.501	0.356	0
DNAH14	0	0.166385268359696	0.316	0.068	0
DNAJA1	0	-0.701532793584617	0.625	0.526	0
DNAJA2	0	0.0699834626644527	0.658	0.389	0
DNAJA3	0	0.117336963121686	0.344	0.123	0
DNAJB1	0	-1.46504721030966	0.531	0.606	0
DNAJB11	0	0.266173814313727	0.505	0.179	0
DNAJB12	0	-0.0686258308765634	0.346	0.204	0
DNAJB4	0	-0.937279165002027	0.232	0.391	0
DNAJB6	0	-0.12121195540097	0.573	0.39	0
DNAJB9	0	-0.739680731549434	0.431	0.526	0
DNAJC1	0	-0.414737799550254	0.466	0.449	0
DNAJC10	0	0.314082242746011	0.528	0.145	0
DNAJC13	0	0.187300840731675	0.349	0.084	0
DNAJC15	0	0.774472279365333	0.893	0.452	0
DNAJC19	0	0.133949642567838	0.731	0.417	0
DNAJC2	0	0.446318078626022	0.619	0.189	0
DNAJC21	0	0.0353133189107606	0.536	0.302	0
DNAJC24	0	0.0272886308658626	0.243	0.103	0
DNAJC3	0	0.0317946619218773	0.552	0.328	0
DNAJC30	0	0.12420565810433	0.396	0.161	0
DNAJC4	0	-0.12965134302274	0.397	0.261	0
DNAJC7	0	0.0117184740026258	0.677	0.435	0
DNAJC8	0	-0.214638933696222	0.593	0.445	0
DNAJC9	0	0.177290636050154	0.397	0.14	0
DNASE2	0	-0.193379803122071	0.334	0.262	0
DNM1L	0	0.208728676332189	0.518	0.2	0
DNM2	0	-0.166573346914791	0.353	0.26	0
DNMT1	0	0.517252256879381	0.47	0.047	0
DNMT3A	0	0.159820641151443	0.293	0.072	0
DNPEP	0	0.17120389159423	0.553	0.258	0
DNPH1	0	0.232095883961241	0.845	0.558	0
DNTTIP1	0	0.191311700100176	0.447	0.156	0
DNTTIP2	0	-0.00596822555670806	0.514	0.3	0
DOCK7	0	0.0902416712341525	0.358	0.135	0
DOK4	0	0.100881457439716	0.375	0.144	0
DPAGT1	0	0.120407499602916	0.282	0.077	0
DPCD	0	-0.260525117301384	0.627	0.482	0
DPF2	0	-0.0382245080160215	0.362	0.211	0
DPF3	0	0.240199623506586	0.294	0.045	0
DPH5	0	0.088141389800172	0.294	0.114	0
DPM1	0	0.0667251252516843	0.501	0.256	0
DPM2	0	0.151866091582305	0.468	0.193	0
DPM3	0	-0.223491600074545	0.475	0.373	0
DPP3	0	0.189262355466896	0.301	0.038	0
DPP4	0	-0.616803371077744	0.21	0.378	0
DPP7	0	0.394105491628444	0.766	0.361	0
DPP8	0	0.143712283328125	0.319	0.084	0
DPP9	0	0.221816543777897	0.4	0.116	0
DPY19L1	0	0.162765760157387	0.282	0.053	0
DPY30	0	-0.345118278587884	0.737	0.59	0
DPYS	0	0.304524315411423	0.565	0.218	0
DPYSL2	0	0.110847151282041	0.662	0.385	0
DR1	0	0.143302233185725	0.419	0.147	0
DRAM1	0	0.321573999960991	0.575	0.212	0
DRAM2	0	-0.0419747247206113	0.364	0.22	0
DRAP1	0	0.143371547125361	0.72	0.431	0
DRG1	0	-0.0524331644149266	0.384	0.218	0
DRG2	0	0.0382703543776912	0.318	0.142	0
DSC2	0	0.0190409372458776	0.387	0.201	0
DSE	0	0.200837892010132	0.274	0.033	0
DSG2	0	-0.267076243414282	0.412	0.362	0
DSN1	0	0.0702429241049966	0.227	0.071	0
DST	0	0.409822762715418	0.689	0.277	0
DSTN	0	-0.4577755040145	0.904	0.755	0
DSTYK	0	0.0715665082717926	0.255	0.091	0
DTD1	0	0.0695082980466991	0.512	0.27	0
DTL	0	0.210713150773205	0.176	0.007	0
DTX3L	0	0.301816421071676	0.452	0.092	0
DTYMK	0	0.540183059245167	0.536	0.128	0
DUS1L	0	0.186187103738771	0.446	0.163	0
DUS3L	0	0.101237200930473	0.252	0.069	0
DUSP1	0	-0.67076650857085	0.986	0.925	0
DUSP12	0	0.105401360403733	0.325	0.109	0
DUSP14	0	0.1914410585343	0.407	0.137	0
DUSP23	0	-0.432623936721581	0.844	0.642	0
DUSP3	0	-0.0411007153964365	0.384	0.222	0
DUSP6	0	0.266627557604353	0.404	0.181	0
DUT	0	0.488501790157815	0.787	0.443	0
DUXAP8	0	0.336968495935169	0.322	0.005	0
DVL3	0	0.158916360999246	0.332	0.082	0
DYNC1H1	0	0.40113515321934	0.679	0.271	0
DYNC1I2	0	0.0656455320455491	0.713	0.402	0
DYNC1LI2	0	-0.079252389919047	0.584	0.387	0
DYNC2LI1	0	-0.448234858156883	0.297	0.356	0
DYNLL1	0	0.469692078132482	0.97	0.795	0
DYNLRB1	0	-0.386033600752699	0.868	0.712	0
DYNLT1	0	0.770608090748587	0.905	0.563	0
DYNLT3	0	-0.0969021675123672	0.342	0.227	0
DYRK1A	0	0.297457125378883	0.478	0.134	0
DYRK2	0	0.104570754656182	0.34	0.131	0
DYRK4	0	0.0520970297139499	0.299	0.133	0
DZIP3	0	0.0175695733427843	0.289	0.132	0
E2F3	0	0.231828391204726	0.318	0.039	0
E2F4	0	0.173945767886608	0.316	0.072	0
E4F1	0	0.0618804951128575	0.19	0.051	0
EAPP	0	-0.348069696729482	0.366	0.364	0
EBAG9	0	-0.373182572141326	0.438	0.415	0
EBLN3P	0	-0.151951301395675	0.361	0.259	0
EBNA1BP2	0	0.265993081295039	0.649	0.323	0
EBPL	0	0.521854364069087	0.78	0.346	0
ECD	0	0.0491649968563629	0.276	0.108	0
ECE1	0	0.177683187638884	0.233	0.036	0
ECH1	0	-0.284854914502696	0.853	0.699	0
ECHDC1	0	0.326660830398213	0.644	0.246	0
ECHDC2	0	-0.556465833298055	0.462	0.483	0
ECHDC3	0	-0.342716400687933	0.286	0.301	0
ECHS1	0	0.30999755710736	0.843	0.562	0
ECI1	0	-0.172684538957836	0.704	0.549	0
ECI2	0	-0.238148764595696	0.515	0.392	0
ECM1	0	0.808630052830336	0.526	0.01	0
ECPAS	0	0.106314076013166	0.333	0.121	0
ECSIT	0	0.0228537526351204	0.408	0.209	0
ECT2	0	0.364101668149624	0.35	0.031	0
EDC4	0	0.0413950314101842	0.209	0.073	0
EDEM2	0	0.0976474844940823	0.346	0.129	0
EDEM3	0	0.223192147507232	0.363	0.073	0
EDF1	0	-0.427998574426968	0.92	0.764	0
EDIL3	0	-0.627910011923758	0.092	0.334	0
EDN1	0	-1.34588835407594	0.064	0.485	0
EEA1	0	0.148749363462559	0.556	0.292	0
EED	0	0.0736339149757665	0.229	0.066	0
EEF1A1	0	-0.583213348282857	0.998	0.989	0
EEF1AKMT2	0	-0.00904976192490442	0.363	0.199	0
EEF1AKMT4	0	0.181318866540818	0.238	0.015	0
EEF1AKNMT	0	0.157420227184374	0.291	0.059	0
EEF1B2	0	0.354575350481705	0.971	0.803	0
EEF1D	0	-0.325603929720883	0.97	0.82	0
EEF1E1	0	0.279113533003868	0.756	0.416	0
EFCAB14	0	0.0849874297692844	0.504	0.232	0
EFCAB2	0	0.127731683104119	0.405	0.161	0
EFEMP2	0	-0.67632838994485	0.073	0.38	0
EFHC1	0	0.011838517337887	0.458	0.246	0
EFNA1	0	-0.600868163419406	0.293	0.416	0
EFNA5	0	0.924145696523685	0.7	0.064	0
EFTUD2	0	0.244140921730094	0.423	0.103	0
EGFLAM	0	-0.244656437516875	0.003	0.127	0
EGFR	0	0.427707421575657	0.855	0.509	0
EGFR-AS1	0	0.0997110704823579	0.191	0.037	0
EGLN1	0	0.214834014664143	0.646	0.309	0
EGLN3	0	0.238201873691495	0.941	0.698	0
EGOT	0	-0.437500044756955	0.108	0.247	0
EGR1	0	-0.846468467848159	0.956	0.771	0
EGR3	0	0.166399584068033	0.164	0.021	0
EHD2	0	0.101619634835289	0.456	0.215	0
EHMT1	0	0.19927821985826	0.317	0.068	0
EHMT2	0	0.153079808371802	0.325	0.081	0
EI24	0	0.379424164917283	0.688	0.29	0
EID1	0	-0.168510015220293	0.932	0.766	0
EIF1	0	-1.22940054549114	0.989	0.941	0
EIF1AX	0	0.432325305729941	0.884	0.583	0
EIF1B	0	-0.472180099808697	0.384	0.431	0
EIF2A	0	0.106130253981623	0.692	0.394	0
EIF2AK1	0	0.438064528190274	0.696	0.255	0
EIF2AK2	0	0.463891033275009	0.66	0.251	0
EIF2AK4	0	0.342480248345788	0.538	0.149	0
EIF2B1	0	0.0356305683561204	0.39	0.177	0
EIF2B5	0	0.0769860298192779	0.295	0.107	0
EIF2D	0	0.112157522065269	0.431	0.178	0
EIF2S1	0	-0.0457725241710688	0.455	0.269	0
EIF2S2	0	0.29580757960789	0.843	0.526	0
EIF2S3	0	0.194519419642038	0.832	0.54	0
EIF3A	0	0.576318741155732	0.805	0.425	0
EIF3B	0	0.773682745018411	0.798	0.292	0
EIF3D	0	0.0886623768630896	0.777	0.484	0
EIF3E	0	-0.360359225070654	0.905	0.776	0
EIF3F	0	0.0176645376782738	0.813	0.558	0
EIF3G	0	0.00191625977504883	0.796	0.546	0
EIF3H	0	-0.413627800791946	0.825	0.675	0
EIF3I	0	-0.4193649691175	0.629	0.542	0
EIF3J	0	0.469791243994685	0.72	0.281	0
EIF3K	0	0.292123703098951	0.911	0.672	0
EIF3L	0	-0.0678679777644998	0.7	0.462	0
EIF3M	0	-0.104958190253101	0.779	0.575	0
EIF4A1	0	0.848423419885272	0.977	0.769	0
EIF4A2	0	-0.903760859285369	0.778	0.71	0
EIF4A3	0	-0.300714660649282	0.511	0.414	0
EIF4B	0	-0.609934996439384	0.834	0.747	0
EIF4E	0	-0.183863786225307	0.293	0.223	0
EIF4E2	0	0.176102221342444	0.577	0.269	0
EIF4EBP1	0	0.578195080913332	0.803	0.335	0
EIF4EBP2	0	-0.116743094931871	0.471	0.311	0
EIF4EBP3	0	-0.0158006189276837	0.639	0.423	0
EIF4ENIF1	0	0.137920888746011	0.292	0.072	0
EIF4G1	0	0.580200844069759	0.666	0.173	0
EIF4G2	0	0.259427050589053	0.867	0.577	0
EIF4H	0	0.0957646429887131	0.794	0.528	0
EIF5	0	-0.356378643542447	0.594	0.499	0
EIF5A	0	0.705104933510928	0.832	0.41	0
EIF5B	0	0.163745781596647	0.8	0.507	0
EIF6	0	0.191597090535297	0.781	0.5	0
EIPR1	0	0.0949287014396077	0.287	0.085	0
ELAC2	0	0.281187620741161	0.418	0.079	0
ELAVL1	0	0.102812549613732	0.493	0.229	0
ELF1	0	0.300973956456964	0.592	0.196	0
ELF3	0	-0.554158008338467	0.492	0.46	0
ELK4	0	0.27105437188305	0.477	0.124	0
ELMO1	0	1.11775389299969	0.409	0.016	0
ELMO3	0	0.0483046682173155	0.283	0.109	0
ELMSAN1	0	0.208142099365432	0.409	0.138	0
ELOB	0	0.123983781388891	0.953	0.762	0
ELOC	0	-0.0157553932251593	0.794	0.56	0
ELOF1	0	-0.104621325315251	0.377	0.242	0
ELOVL1	0	0.117066080309523	0.368	0.137	0
ELP2	0	0.00721819046682337	0.484	0.27	0
ELP5	0	0.336445915563229	0.579	0.188	0
ELP6	0	0.0640498129786567	0.203	0.061	0
EMC10	0	-0.119468275632904	0.493	0.322	0
EMC2	0	-0.31637843861286	0.585	0.483	0
EMC3	0	0.00159333381451199	0.445	0.247	0
EMC4	0	0.0270932807120881	0.698	0.432	0
EMC6	0	0.148021847733206	0.669	0.377	0
EMC7	0	-0.0586330185077005	0.645	0.436	0
EMC8	0	0.144533010306873	0.334	0.094	0
EMC9	0	0.0614620063404502	0.27	0.102	0
EMD	0	-0.153341485103687	0.433	0.292	0
EMG1	0	0.148214274469342	0.551	0.266	0
EML4	0	0.111386436530916	0.507	0.237	0
EMX1	0	0.147868548482478	0.285	0.072	0
EMX2	0	-1.07222176892975	0.012	0.459	0
EMX2OS	0	-0.55958155201158	0.013	0.303	0
ENAH	0	0.546442564364145	0.61	0.114	0
ENC1	0	0.281712740979551	0.203	0.032	0
ENDOG	0	0.182838627725562	0.421	0.152	0
ENDOV	0	0.260931442149451	0.499	0.152	0
ENO1	0	-0.487074969227359	0.964	0.887	0
ENO2	0	-0.0589474563012437	0.551	0.347	0
ENOSF1	0	-0.215407606984954	0.481	0.364	0
ENPEP	0	-1.26134838979025	0.119	0.54	0
ENPP3	0	-0.128008281407746	0.769	0.528	0
ENPP5	0	-0.301217710476257	0.035	0.174	0
ENSA	0	0.0798787034259987	0.778	0.486	0
ENTPD2	0	0.206542666843578	0.255	0.026	0
ENTPD6	0	0.0706599681846993	0.223	0.061	0
ENY2	0	0.0289494890396984	0.913	0.698	0
EP300	0	0.140689856374799	0.466	0.194	0
EP400	0	0.157670595536663	0.293	0.067	0
EPAS1	0	0.208435092439127	0.587	0.268	0
EPB41	0	0.493169308758169	0.604	0.172	0
EPB41L2	0	0.191450395153231	0.359	0.089	0
EPB41L4A-AS1	0	-0.950525703491005	0.731	0.621	0
EPC1	0	-0.0232158777155256	0.582	0.363	0
EPCAM	0	0.112133157853689	0.752	0.445	0
EPDR1	0	0.200740881813491	0.395	0.12	0
EPHA7	0	0.222791340406745	0.472	0.141	0
EPHX1	0	-0.251788244126551	0.303	0.297	0
EPN1	0	-0.0998547524442835	0.459	0.301	0
EPRS	0	0.492426326708316	0.776	0.398	0
EPS15	0	0.0347499191727551	0.399	0.187	0
EPS8	0	0.13867656375256	0.719	0.411	0
EPS8L2	0	-0.170495484302465	0.572	0.404	0
EPS8L3	0	0.0922492649297517	0.128	0.009	0
ERAL1	0	0.11262836175165	0.312	0.093	0
ERAP1	0	0.257552854632213	0.387	0.075	0
ERAP2	0	0.0580262657062646	0.506	0.255	0
ERBB3	0	0.273777477775863	0.592	0.289	0
ERBIN	0	-0.117618746673158	0.398	0.257	0
ERCC1	0	0.0450564457948721	0.525	0.286	0
ERCC5	0	0.152647546513297	0.426	0.166	0
ERCC6L2	0	0.107095902695981	0.236	0.069	0
ERGIC1	0	0.0541188575631382	0.771	0.529	0
ERGIC2	0	-0.00650279964348188	0.601	0.374	0
ERGIC3	0	0.185987068189063	0.759	0.401	0
ERH	0	-0.11653860118386	0.742	0.54	0
ERI3	0	0.051011688090021	0.523	0.288	0
ERICH1	0	0.114288847364624	0.581	0.286	0
ERLEC1	0	0.0345683343882934	0.494	0.265	0
ERLIN1	0	0.178296491999397	0.331	0.075	0
ERLIN2	0	-0.0829641625803025	0.365	0.229	0
ERN1	0	0.170414437404706	0.334	0.109	0
ERO1A	0	0.0976736084310332	0.554	0.281	0
ERP29	0	0.0540815801567882	0.755	0.497	0
ERP44	0	0.135487362396274	0.502	0.224	0
ERRFI1	0	-2.63657332553288	0.198	0.674	0
ERV3-1	0	0.19206459522144	0.301	0.054	0
ERVK3-1	0	0.101160036753888	0.387	0.163	0
ESCO1	0	-0.0232112037672452	0.331	0.189	0
ESCO2	0	0.127973985710066	0.132	0.004	0
ESD	0	-0.00856972867483186	0.834	0.566	0
ESF1	0	-0.0847512371513182	0.645	0.405	0
ESRRA	0	-0.0429855124375736	0.348	0.203	0
ESYT1	0	0.0475853408113096	0.326	0.153	0
ESYT2	0	-0.0804898183697221	0.409	0.253	0
ETAA1	0	0.0671041906974952	0.258	0.1	0
ETF1	0	0.363150025124899	0.659	0.263	0
ETFA	0	0.0994515642369009	0.64	0.341	0
ETFB	0	0.13637331480121	0.866	0.615	0
ETFRF1	0	-0.284637367625426	0.376	0.343	0
ETNK1	0	0.049684943243871	0.431	0.219	0
ETS2	0	-0.605278619387348	0.164	0.353	0
ETV6	0	0.308697100665083	0.37	0.081	0
EVA1A	0	-0.535011523444189	0.154	0.344	0
EWSR1	0	0.234688187558538	0.652	0.302	0
EXOC3	0	-0.0598624351211237	0.334	0.19	0
EXOC4	0	0.516258626816743	0.621	0.147	0
EXOC6	0	0.0982134751108771	0.21	0.05	0
EXOC7	0	-0.128041968384624	0.405	0.271	0
EXOSC1	0	0.0727750618271031	0.355	0.139	0
EXOSC3	0	0.0439697804250727	0.299	0.139	0
EXOSC4	0	0.108197939793794	0.338	0.123	0
EXOSC5	0	0.029923295137699	0.401	0.205	0
EXOSC6	0	0.0614973792622038	0.429	0.208	0
EXOSC8	0	0.22896462768578	0.529	0.224	0
EXT1	0	0.21040472298198	0.307	0.062	0
EXT2	0	0.0679402142728259	0.257	0.085	0
EZH2	0	0.209637228169313	0.284	0.046	0
EZR	0	-0.0159338106317768	0.855	0.622	0
F10	0	0.238353858958947	0.324	0.08	0
F11R	0	0.172155953414104	0.5	0.192	0
F12	0	0.424399893555938	0.397	0.092	0
F8	0	-1.08495634313405	0.131	0.385	0
FAAP100	0	0.0752584848904072	0.188	0.045	0
FAAP20	0	-0.174028149143688	0.481	0.347	0
FABP5	0	1.21204134137311	0.692	0.079	0
FABP6	0	0.434753003178226	0.75	0.259	0
FABP7	0	2.362259887705	0.951	0.283	0
FADD	0	0.0397603762374412	0.247	0.098	0
FADS1	0	0.255736981390094	0.364	0.099	0
FAF1	0	0.0159699511551858	0.368	0.188	0
FAF2	0	0.244226000045227	0.595	0.252	0
FAH	0	0.209686101094864	0.44	0.207	0
FAHD1	0	-0.32824371078223	0.506	0.419	0
FAHD2A	0	0.0955629574562433	0.285	0.09	0
FAIM	0	-0.537310364207379	0.244	0.333	0
FAM104A	0	0.0576983542796735	0.293	0.116	0
FAM107B	0	0.207934762501067	0.764	0.478	0
FAM110C	0	-0.346199832520109	0.327	0.294	0
FAM114A2	0	0.0126894497379176	0.267	0.124	0
FAM120A	0	0.354453069930133	0.643	0.266	0
FAM120AOS	0	-0.30236249088977	0.43	0.369	0
FAM122B	0	0.0410987017616559	0.201	0.062	0
FAM133B	0	0.160466039805006	0.686	0.37	0
FAM136A	0	0.313092696739068	0.651	0.273	0
FAM13A	0	0.211621479648207	0.812	0.52	0
FAM13B	0	0.0776662861597013	0.283	0.109	0
FAM149A	0	0.105428969232717	0.374	0.157	0
FAM153CP	0	-1.1380949335055	0.07	0.457	0
FAM160B1	0	0.0739250309917935	0.195	0.055	0
FAM162A	0	0.224547531124967	0.849	0.573	0
FAM168B	0	0.00433725796776935	0.325	0.158	0
FAM174A	0	-0.251192415165884	0.394	0.356	0
FAM174C	0	0.464548273487995	0.751	0.358	0
FAM177A1	0	-0.155670253800632	0.554	0.401	0
FAM189B	0	0.222890973481687	0.325	0.045	0
FAM192A	0	0.0471664862595813	0.366	0.173	0
FAM199X	0	-0.0729633858218093	0.312	0.175	0
FAM200B	0	-0.751946028675921	0.274	0.481	0
FAM204A	0	-0.0624245489925305	0.707	0.469	0
FAM207A	0	0.0965054238973804	0.467	0.227	0
FAM20B	0	0.146017342047525	0.285	0.058	0
FAM210A	0	0.0859125901607291	0.451	0.208	0
FAM217B	0	0.14083558769276	0.282	0.071	0
FAM222B	0	0.0676279591881871	0.248	0.081	0
FAM234A	0	0.100721638390375	0.368	0.139	0
FAM32A	0	-0.0148242342736429	0.484	0.265	0
FAM3C	0	-0.00551648175114583	0.531	0.327	0
FAM49B	0	0.180868984918584	0.482	0.185	0
FAM50A	0	-0.162363246155305	0.429	0.29	0
FAM76B	0	0.111357395131894	0.288	0.09	0
FAM83H	0	0.11190037092243	0.241	0.051	0
FAM91A1	0	0.0945702621535895	0.361	0.132	0
FAM98A	0	0.224304581329349	0.405	0.101	0
FAM98B	0	0.0233099065775099	0.283	0.124	0
FANCI	0	0.236119590164053	0.25	0.018	0
FAR1	0	0.0603002536421751	0.239	0.09	0
FARP1	0	-0.0294129658719826	0.507	0.302	0
FARSA	0	0.0679961664914221	0.383	0.162	0
FARSB	0	0.196525464706625	0.365	0.081	0
FASN	0	0.178886164429469	0.266	0.033	0
FASTK	0	0.300111008249672	0.565	0.183	0
FASTKD2	0	0.0273107266220482	0.421	0.199	0
FAT1	0	0.275885459642708	0.662	0.297	0
FAU	0	-0.515440879083463	0.988	0.92	0
FBH1	0	0.0584251209854771	0.271	0.106	0
FBL	0	0.299214071089892	0.768	0.417	0
FBLN1	0	0.579983126796977	0.48	0.005	0
FBP1	0	-0.263601799672829	0.009	0.14	0
FBXL15	0	-0.0292442397292541	0.498	0.308	0
FBXL16	0	-0.378063445834883	0.03	0.218	0
FBXL17	0	0.0781853310034755	0.249	0.087	0
FBXL18	0	0.0859411768844957	0.13	0.012	0
FBXL5	0	-0.609521873601307	0.465	0.502	0
FBXL6	0	0.123300392180985	0.229	0.047	0
FBXO11	0	0.0505092874338086	0.344	0.157	0
FBXO17	0	-0.198288914803541	0.753	0.558	0
FBXO21	0	-0.510037223799688	0.379	0.396	0
FBXO22	0	0.155805974440673	0.444	0.17	0
FBXO25	0	0.453960619890502	0.513	0.176	0
FBXO28	0	0.0962726693922409	0.349	0.133	0
FBXO38	0	0.0355616681494226	0.249	0.098	0
FBXO41	0	0.10579560834575	0.158	0.014	0
FBXO45	0	0.13543940183352	0.209	0.025	0
FBXO5	0	0.194638692739029	0.201	0.019	0
FBXO7	0	-0.123634330239463	0.452	0.303	0
FBXO9	0	0.177704008239356	0.49	0.181	0
FBXW11	0	0.0827199173169542	0.438	0.207	0
FBXW4	0	0.0228933308291279	0.355	0.181	0
FBXW5	0	-0.0186145655578361	0.399	0.205	0
FCGRT	0	-0.785070938857547	0.529	0.608	0
FCHSD2	0	0.113769949406633	0.247	0.072	0
FDPS	0	0.528851246759507	0.806	0.4	0
FEM1B	0	-0.0426979298415086	0.29	0.152	0
FEM1C	0	0.0194190807926967	0.38	0.191	0
FEN1	0	0.271688040672895	0.319	0.04	0
FER	0	0.0738279245989675	0.295	0.111	0
FEZ2	0	0.159587903226439	0.44	0.153	0
FGA	0	0.283478287826919	0.145	0.002	0
FGB	0	0.395840929451695	0.175	0.008	0
FGD4	0	-0.339159386587567	0.243	0.244	0
FGD6	0	0.25055914269636	0.344	0.057	0
FGFR1OP	0	-0.0079398120041238	0.315	0.136	0
FGFR1OP2	0	-0.283467433465491	0.301	0.289	0
FGFR4	0	0.645109651912717	0.615	0.11	0
FGGY	0	-0.419442687184336	0.308	0.316	0
FH	0	0.40478982931733	0.621	0.23	0
FHIT	0	0.319240030975936	0.505	0.198	0
FHL1	0	-0.830786018668315	0.039	0.34	0
FIBCD1	0	0.307546199097702	0.169	0.002	0
FIBP	0	0.241982016991679	0.637	0.316	0
FIGN	0	0.110823409759443	0.315	0.1	0
FIGNL1	0	0.0782181992928538	0.206	0.055	0
FIRRE	0	0.227123381530336	0.217	0.001	0
FIS1	0	0.343300141022044	0.902	0.612	0
FKBP11	0	0.908417593080942	0.764	0.164	0
FKBP1A	0	0.250497711698642	0.811	0.441	0
FKBP3	0	0.0780001147410546	0.586	0.312	0
FKBP5	0	-1.62195665834929	0.523	0.577	0
FKBP8	0	-0.0268302241474494	0.755	0.496	0
FKBP9	0	0.26264659544333	0.509	0.167	0
FLAD1	0	0.278379554939316	0.394	0.063	0
FLII	0	0.152640569058846	0.401	0.128	0
FLNA	0	0.651629468813628	0.702	0.262	0
FLNB	0	0.16334602478473	0.421	0.16	0
FLOT1	0	-0.256852744236474	0.704	0.553	0
FLOT2	0	0.113274986368917	0.405	0.158	0
FLVCR1	0	0.132712092214783	0.236	0.046	0
FMC1	0	-0.246216932867065	0.454	0.357	0
FMN1	0	0.257328518481138	0.382	0.087	0
FMNL2	0	0.420887806117962	0.515	0.109	0
FMR1	0	0.020172858411241	0.452	0.241	0
FN1	0	0.46889605372903	0.226	0.041	0
FNBP1L	0	-0.285311752381172	0.454	0.395	0
FNBP4	0	0.318534357964115	0.588	0.202	0
FNDC3A	0	0.0656346037569042	0.428	0.199	0
FNDC3B	0	0.538298428218076	0.753	0.273	0
FNIP1	0	0.0733696982684514	0.539	0.283	0
FNIP2	0	-0.397878186083918	0.108	0.217	0
FNTA	0	0.098791950108444	0.512	0.244	0
FOLR1	0	-0.61401969410949	0.386	0.443	0
FOPNL	0	-0.123805893818027	0.375	0.252	0
FOS	0	-1.53210298437142	0.931	0.829	0
FOSB	0	-0.69746541670595	0.892	0.763	0
FOSL2	0	-0.260159708563339	0.438	0.366	0
FOXA2	0	0.09753098520031	0.114	0.002	0
FOXC2	0	-0.373811089862288	0.001	0.173	0
FOXJ3	0	0.421995731004744	0.691	0.198	0
FOXK1	0	0.169861687003584	0.391	0.124	0
FOXM1	0	0.242284461336991	0.248	0.005	0
FOXO3	0	-0.355190929070763	0.417	0.364	0
FOXP2	0	0.468585400076932	0.423	0.013	0
FOXRED1	0	0.114291119927553	0.244	0.056	0
FRA10AC1	0	-0.226301292948907	0.493	0.391	0
FRZB	0	0.58999771397612	0.375	0.049	0
FSCN1	0	0.310490742108468	0.32	0.04	0
FSTL1	0	0.581869064205161	0.633	0.129	0
FSTL3	0	-0.996759187300786	0.137	0.335	0
FTH1	0	0.599843661644769	0.998	0.991	0
FTL	0	0.782550006039751	0.994	0.973	0
FTO	0	0.166666073067745	0.537	0.221	0
FTSJ3	0	0.115896390485475	0.256	0.065	0
FTX	0	0.232472980753116	0.638	0.315	0
FUBP1	0	0.155387874815519	0.484	0.207	0
FUCA2	0	0.364618935349471	0.622	0.22	0
FUNDC1	0	0.129561659681755	0.513	0.228	0
FUNDC2	0	-0.247166997167494	0.752	0.569	0
FUOM	0	-0.491554473507622	0.059	0.263	0
FUS	0	0.298490151146936	0.903	0.662	0
FUT11	0	0.213192192115068	0.568	0.228	0
FXR1	0	0.0115314853957222	0.663	0.384	0
FXYD1	0	1.40875345336266	0.832	0.095	0
FXYD3	0	0.141720451880432	0.169	0.002	0
FXYD5	0	0.414359853233849	0.617	0.166	0
FZD1	0	-0.309295530416998	0.312	0.31	0
FZD3	0	0.0772917630143767	0.212	0.065	0
FZD6	0	0.062386982167396	0.318	0.129	0
FZD8	0	0.106379201775801	0.143	0.018	0
G0S2	0	0.70275534992328	0.595	0.246	0
G3BP1	0	0.523571871010194	0.816	0.42	0
G3BP2	0	-0.114847755743881	0.431	0.293	0
G6PC3	0	0.131977140842125	0.368	0.119	0
G6PD	0	0.198273267642693	0.303	0.06	0
GAA	0	-0.0276261700430237	0.317	0.17	0
GABARAP	0	-0.150249468695297	0.939	0.758	0
GABARAPL1	0	-0.61650266949163	0.23	0.411	0
GABARAPL2	0	-0.197012832584569	0.738	0.541	0
GABPB1-AS1	0	0.277571606802803	0.504	0.192	0
GADD45A	0	-1.25139005952471	0.478	0.65	0
GADD45B	0	-2.97908504257758	0.212	0.71	0
GADD45GIP1	0	0.221771762749346	0.877	0.634	0
GAL3ST1	0	1.76366723488531	0.928	0.389	0
GALE	0	0.0772955337433542	0.424	0.19	0
GALK1	0	0.348402166110552	0.591	0.199	0
GALNT1	0	0.247217304043021	0.491	0.169	0
GALNT11	0	-0.14227183912898	0.518	0.367	0
GALNT14	0	-0.26620300206297	0.634	0.493	0
GALNT2	0	0.977843474964955	0.739	0.138	0
GALNT9	0	-0.197723191707258	0.002	0.113	0
GAMT	0	0.401089042799515	0.712	0.446	0
GANAB	0	0.31915855496223	0.68	0.299	0
GAPDH	0	0.938245271978449	0.997	0.966	0
GAPVD1	0	0.0949921332128321	0.284	0.104	0
GAREM1	0	0.118123454940173	0.419	0.189	0
GARS	0	0.714214581718636	0.654	0.122	0
GARS-DT	0	0.206455662914999	0.394	0.128	0
GART	0	0.397383981598443	0.498	0.08	0
GAS2L3	0	0.307277957061079	0.483	0.147	0
GAS5	0	0.0246448055746766	0.968	0.803	0
GATAD1	0	0.368041968428631	0.713	0.307	0
GATAD2A	0	0.123371027587332	0.346	0.123	0
GATAD2B	0	0.122428151498667	0.316	0.095	0
GATD1	0	0.0822957252878798	0.272	0.087	0
GATM	0	-0.655231956513986	0.636	0.577	0
GBA	0	0.202647092782849	0.461	0.155	0
GBE1	0	0.44668058915756	0.64	0.189	0
GBF1	0	0.058037145095776	0.24	0.082	0
GBP1	0	-0.305461447944954	0.377	0.234	0
GBP2	0	-0.0510289116724212	0.501	0.296	0
GCC2	0	-0.487396697479521	0.711	0.616	0
GCFC2	0	0.074627950687601	0.311	0.113	0
GCHFR	0	0.10127006916904	0.483	0.254	0
GCLM	0	-0.188928814246298	0.377	0.287	0
GCN1	0	0.138683541350657	0.271	0.057	0
GCSH	0	-0.305155387363713	0.628	0.517	0
GDE1	0	0.102736006021439	0.303	0.091	0
GDI2	0	-0.196115549932734	0.75	0.554	0
GEMIN5	0	0.130162991872622	0.332	0.103	0
GEMIN6	0	0.0786330083500796	0.402	0.176	0
GEMIN7	0	0.164898892904115	0.36	0.09	0
GEN1	0	0.150973065864156	0.201	0.023	0
GET1	0	-0.169445803686618	0.504	0.356	0
GET3	0	0.128724155021685	0.629	0.336	0
GFM1	0	0.188396655322257	0.331	0.068	0
GFPT1	0	0.0798551540493661	0.441	0.212	0
GGA1	0	0.0138377096756144	0.283	0.125	0
GGCT	0	0.423750263442091	0.621	0.222	0
GGCX	0	0.0837098563305171	0.371	0.154	0
GGH	0	0.448759615339137	0.546	0.147	0
GGNBP2	0	0.0292408733442625	0.654	0.4	0
GGPS1	0	0.0927849314026509	0.427	0.183	0
GHITM	0	0.0281615747871966	0.784	0.559	0
GIGYF2	0	0.342428613188311	0.568	0.187	0
GIHCG	0	0.00223515937837393	0.427	0.25	0
GINM1	0	0.155017536139126	0.605	0.313	0
GINS1	0	0.125515053800628	0.163	0.011	0
GINS2	0	0.234884995977927	0.249	0.035	0
GIPC1	0	0.0775645183735398	0.306	0.123	0
GIPC2	0	-0.509957680237302	0.082	0.291	0
GIT1	0	0.0878730393158337	0.278	0.094	0
GIT2	0	0.128188672625772	0.426	0.168	0
GJA1	0	0.201029242077093	0.237	0.016	0
GLB1	0	0.149635355968103	0.267	0.054	0
GLCCI1	0	0.244191373039364	0.307	0.052	0
GLCE	0	0.257773310541722	0.363	0.074	0
GLG1	0	0.00812793320592997	0.556	0.314	0
GLIS3	0	0.00760878930703851	0.39	0.201	0
GLMP	0	0.409215565591271	0.587	0.15	0
GLO1	0	-0.208357925319306	0.447	0.365	0
GLOD4	0	-0.109644494973507	0.474	0.32	0
GLRX	0	-0.379333600198925	0.754	0.675	0
GLRX2	0	0.207339494659243	0.494	0.19	0
GLRX3	0	0.296771160845428	0.655	0.305	0
GLRX5	0	-0.00449945019514369	0.451	0.28	0
GLS	0	0.85625088504892	0.886	0.388	0
GLTP	0	-0.0172592250485545	0.368	0.211	0
GLUD1	0	0.406769070706014	0.73	0.347	0
GLUL	0	-1.8875528020319	0.406	0.638	0
GLYAT	0	-0.917855890289925	0.09	0.385	0
GLYCTK	0	0.137863867533003	0.216	0.029	0
GLYR1	0	0.121469094146646	0.417	0.158	0
GMCL1	0	0.221993937457548	0.551	0.238	0
GMNN	0	0.193180732610351	0.424	0.168	0
GMPPA	0	0.124524083279082	0.326	0.1	0
GMPS	0	0.372399554623595	0.508	0.121	0
GNA12	0	0.0962157804495135	0.198	0.041	0
GNA13	0	-0.0535331766350912	0.347	0.196	0
GNAI2	0	0.222146296538031	0.576	0.255	0
GNAI3	0	0.0701310632544082	0.647	0.39	0
GNAQ	0	-0.0220942852256332	0.377	0.21	0
GNAS	0	0.474859687955938	0.98	0.778	0
GNB1	0	-0.334455376638885	0.529	0.448	0
GNB2	0	0.307573762051107	0.822	0.517	0
GNG10	0	0.105209974316779	0.602	0.353	0
GNG11	0	0.146173510307085	0.815	0.499	0
GNG12	0	-0.378248872447066	0.463	0.417	0
GNG5	0	-0.0547875685901063	0.867	0.676	0
GNL3	0	0.228584424328784	0.443	0.127	0
GNL3L	0	0.150152718708763	0.327	0.087	0
GNPAT	0	0.167538489770653	0.485	0.169	0
GNPDA1	0	0.412789319480413	0.611	0.206	0
GNPNAT1	0	0.0892754589999621	0.257	0.071	0
[truncated: 7,773 more rows]
