# Supplementary material for: Comparative single‐cell transcriptomic profiling of patient‐derived renal carcinoma cells in cellular and animal models of kidney cancer
Source: FEBS Open Bio. 2025 Apr 16;15(7):1124–43. doi: 10.1002/2211-5463.70022 (PMC12226427; doi:10.1002/2211-5463.70022)
Supplement: Supplementary file 5 — File S1. Code for the RCC243 tumor model dataset analysis. File S2. Code for the RCC243 tumor model and ccRCC patient tumor dataset analysis. File S3. Code for the spatial transcriptomics ccRCC tumor analysis. [file FEB4-15-1124-s002.zip]

Archive with 3 entries (3 files):
- feb470022-sup-0005-FileS1.R
- feb470022-sup-0006-FileS2.R
- feb470022-sup-0007-FileS3.R
