# Supplementary material for: Comparative single‐cell transcriptomic profiling of patient‐derived renal carcinoma cells in cellular and animal models of kidney cancer
Source: FEBS Open Bio. 2025 Apr 16;15(7):1124–43. doi: 10.1002/2211-5463.70022 (PMC12226427; doi:10.1002/2211-5463.70022)
Supplement: Supplementary file 5 — File S1. Code for the RCC243 tumor model dataset analysis. File S2. Code for the RCC243 tumor model and ccRCC patient tumor dataset analysis. File S3. Code for the spatial transcriptomics ccRCC tumor analysis. [file FEB4-15-1124-s002.zip › feb470022-sup-0005-FileS1.R]

#Analysis based on Seurat vignettes, single-cell RNA-seq lessons from the Harvard Chan Bioinformatics Core, and Babraham Bioinformatics
#Loading packages for Seurat and analysis
library(R.utils)
library(dplyr)
library(Seurat)
library(vioplot)
library(harmony)
library(clustree)
library(EnhancedVolcano)
library(Matrix)
library(msigdbr)
library(fgsea)
library(data.table)

set.seed(1000)

#Loading the datasets
InVitro.data <- Read10X(data.dir = "/media/home/Disk 2/RCC243_Project/scRNA_seq_Datasets/RCC243_Datasets_Ohh/Reprocessed_Datasets/200319_A00827_0149_AH3N2NDSXY_Ohh_Claire/Ohh_Claire__RCC243_whole_pop_unsorted_3pr_v3_1/outs/filtered_feature_bc_matrix")
CapsuleTumour.data <- Read10X(data.dir = "/media/home/Disk 2/RCC243_Project/scRNA_seq_Datasets/RCC243_Datasets_Ohh/Reprocessed_Datasets/201008_A00827_0216_AHL7VJDSXY_Ohh_Richard/Ohh_Richard__RCC243_Renal_Capsule_Tumour_3pr_v3_1/outs/filtered_feature_bc_matrix")
tdTomatoTumour.data <- Read10X(data.dir = "/media/home/Disk 2/RCC243_Project/scRNA_seq_Datasets/RCC243_Datasets_Ohh/Reprocessed_Datasets/210218_A00469_0154_BHWMWFDMXX_Ohh_Richard/Ohh_Richard__RCC243tdTomato_Renal_Capsule_Tumour_3pr_v3_1/outs/filtered_feature_bc_matrix")
PDXTumour.data <- Read10X(data.dir = "/media/home/Disk 2/RCC243_Project/scRNA_seq_Datasets/RCC243_Datasets_Ohh/Reprocessed_Datasets/210621_A00827_0338_AH2JL7DMXY_Ohh_Richard/Ohh_Richard__RCC_243_PDX_Tumor_Cell_3pr_v3_1/outs/filtered_feature_bc_matrix")
TailVeinTumour.data <- Read10X(data.dir = "/media/home/Disk 2/RCC243_Project/scRNA_seq_Datasets/RCC243_Datasets_Ohh/Metastatic_Assay_Datasets/210726_A00827_0365_BH2V2JDMXY_Ohh_Richard/Ohh_Richard__RCC243tdTomato_Metastatic_Tumour_1_3pr_v3_1/outs/filtered_feature_bc_matrix")
IntracardiacTumour.data <- Read10X(data.dir = "/media/home/Disk 2/RCC243_Project/scRNA_seq_Datasets/RCC243_Datasets_Ohh/Metastatic_Assay_Datasets/210826_A00827_0394_BHL537DSX2_Ohh_Richard/Ohh_Richard__RCC243tdTomato_Metastatic_Tumour_Intracardiac_1/outs/filtered_feature_bc_matrix")

#Creating Seurat Objects (min.features based on cell filtering criteria)
InVitro <- CreateSeuratObject(counts = InVitro.data, project = "In Vitro", min.cells = 3)
CapsuleTumour <- CreateSeuratObject(counts = CapsuleTumour.data, project = "Capsule Tumour", min.cells = 3)
tdTomatoTumour <- CreateSeuratObject(counts = tdTomatoTumour.data, project = "tdTomato Tumour", min.cells = 3)
PDXTumour <- CreateSeuratObject(counts = PDXTumour.data, project = "PDX Tumour", min.cells = 3)
TailVeinTumour <- CreateSeuratObject(counts = TailVeinTumour.data, project = "Tail Vein Tumour", min.cells = 3)
IntracardiacTumour <- CreateSeuratObject(counts = IntracardiacTumour.data, project = "Intracardiac Tumour", min.cells = 3)

#Quality Control
##In Vitro
InVitro[["percent.mt"]] <- PercentageFeatureSet(InVitro, pattern = "^MT-")
head(InVitro@meta.data)
VlnPlot(InVitro, features = c("nFeature_RNA", "nCount_RNA", "percent.mt"), ncol = 3, pt.size = 0.1) + NoLegend()
plot1_InVitro <- FeatureScatter(InVitro, feature1 = "nCount_RNA", feature2 = "percent.mt") + NoLegend()
plot2_InVitro <- FeatureScatter(InVitro, feature1 = "nCount_RNA", feature2 = "nFeature_RNA") + NoLegend()
plot1_InVitro + plot2_InVitro
VlnPlot(InVitro, features = c("nFeature_RNA"), group.by = c('orig.ident'), pt.size = 0.1) + NoLegend()
InVitro <- subset(InVitro, subset = nFeature_RNA > 350 & nFeature_RNA < 7500 & percent.mt < 40)

##Capsule Tumour
CapsuleTumour[["percent.mt"]] <- PercentageFeatureSet(CapsuleTumour, pattern = "^MT-")
head(CapsuleTumour@meta.data)
VlnPlot(CapsuleTumour, features = c("nFeature_RNA", "nCount_RNA", "percent.mt"), ncol = 3, pt.size = 0.1) + NoLegend()
plot1_CapsuleTumour <- FeatureScatter(CapsuleTumour, feature1 = "nCount_RNA", feature2 = "percent.mt") + NoLegend()
plot2_CapsuleTumour <- FeatureScatter(CapsuleTumour, feature1 = "nCount_RNA", feature2 = "nFeature_RNA") + NoLegend()
plot1_CapsuleTumour + plot2_CapsuleTumour
VlnPlot(CapsuleTumour, features = c("nFeature_RNA"), group.by = c('orig.ident'), pt.size = 0.1) + NoLegend()
CapsuleTumour <- subset(CapsuleTumour, subset = nFeature_RNA > 350 & nFeature_RNA < 7500 & percent.mt < 40)

##tdTomato Tumour
tdTomatoTumour[["percent.mt"]] <- PercentageFeatureSet(tdTomatoTumour, pattern = "^MT-")
head(tdTomatoTumour@meta.data)
VlnPlot(tdTomatoTumour, features = c("nFeature_RNA", "nCount_RNA", "percent.mt"), ncol = 3, pt.size = 0.1) + NoLegend()
plot1_tdTomatoTumour <- FeatureScatter(tdTomatoTumour, feature1 = "nCount_RNA", feature2 = "percent.mt") + NoLegend()
plot2_tdTomatoTumour <- FeatureScatter(tdTomatoTumour, feature1 = "nCount_RNA", feature2 = "nFeature_RNA") + NoLegend()
plot1_tdTomatoTumour + plot2_tdTomatoTumour
VlnPlot(tdTomatoTumour, features = c("nFeature_RNA"), group.by = c('orig.ident'), pt.size = 0.1) + NoLegend()
tdTomatoTumour <- subset(tdTomatoTumour, subset = nFeature_RNA > 350 & nFeature_RNA < 7500 & percent.mt < 40)

##PDXTumour
PDXTumour[["percent.mt"]] <- PercentageFeatureSet(PDXTumour, pattern = "^MT-")
head(PDXTumour@meta.data)
VlnPlot(PDXTumour, features = c("nFeature_RNA", "nCount_RNA", "percent.mt"), ncol = 3, pt.size = 0.1) + NoLegend()
plot1_PDXTumour <- FeatureScatter(PDXTumour, feature1 = "nCount_RNA", feature2 = "percent.mt") + NoLegend()
plot2_PDXTumour <- FeatureScatter(PDXTumour, feature1 = "nCount_RNA", feature2 = "nFeature_RNA") + NoLegend()
plot1_PDXTumour + plot2_PDXTumour
VlnPlot(PDXTumour, features = c("nFeature_RNA"), group.by = c('orig.ident'), pt.size = 0.1) + NoLegend()
PDXTumour <- subset(PDXTumour, subset = nFeature_RNA > 350 & nFeature_RNA < 7500 & percent.mt < 40)

##Tail Vein Tumour
TailVeinTumour[["percent.mt"]] <- PercentageFeatureSet(TailVeinTumour, pattern = "^MT-")
head(TailVeinTumour@meta.data)
VlnPlot(TailVeinTumour, features = c("nFeature_RNA", "nCount_RNA", "percent.mt"), ncol = 3, pt.size = 0.1) + NoLegend()
plot1_TailVeinTumour <- FeatureScatter(TailVeinTumour, feature1 = "nCount_RNA", feature2 = "percent.mt") + NoLegend()
plot2_TailVeinTumour <- FeatureScatter(TailVeinTumour, feature1 = "nCount_RNA", feature2 = "nFeature_RNA") + NoLegend()
plot1_TailVeinTumour + plot2_TailVeinTumour
VlnPlot(TailVeinTumour, features = c("nFeature_RNA"), group.by = c('orig.ident'), pt.size = 0.1) + NoLegend()
TailVeinTumour <- subset(TailVeinTumour, subset = nFeature_RNA > 350 & nFeature_RNA < 7500 & percent.mt < 40)

##Intracardiac
IntracardiacTumour[["percent.mt"]] <- PercentageFeatureSet(IntracardiacTumour, pattern = "^MT-")
head(IntracardiacTumour@meta.data)
VlnPlot(IntracardiacTumour, features = c("nFeature_RNA", "nCount_RNA", "percent.mt"), ncol = 3, pt.size = 0.1) + NoLegend()
plot1_IntracardiacTumour <- FeatureScatter(IntracardiacTumour, feature1 = "nCount_RNA", feature2 = "percent.mt") + NoLegend()
plot2_IntracardiacTumour <- FeatureScatter(IntracardiacTumour, feature1 = "nCount_RNA", feature2 = "nFeature_RNA") + NoLegend()
plot1_IntracardiacTumour + plot2_IntracardiacTumour
VlnPlot(IntracardiacTumour, features = c("nFeature_RNA"), group.by = c('orig.ident'), pt.size = 0.1) + NoLegend()
IntracardiacTumour <- subset(IntracardiacTumour, subset = nFeature_RNA > 350 & nFeature_RNA < 7500 & percent.mt < 40)

#Combining Seurat Objects
RCC243Dataset <- merge(InVitro, y = c(CapsuleTumour, tdTomatoTumour, PDXTumour, TailVeinTumour, IntracardiacTumour), add.cell.ids = c("CapsuleTumour", "CapsuleTumour", "tdTomatoTumour", "PDXTumour", "TailVeinTumour", "IntracardiacTumour"), project = "RCC243Dataset")
RCC243Dataset

#Number of cells within each dataset
table(RCC243Dataset$orig.ident)

#############################
#Normalization of the Dataset
RCC243Dataset <- NormalizeData(RCC243Dataset)

#Finding Variable Genes
RCC243Dataset <- FindVariableFeatures(RCC243Dataset, selection.method = "vst", nfeatures = 2000)

#Top 10 Variable Genes
top10 <- head(VariableFeatures(RCC243Dataset), 10)
plot1 <- VariableFeaturePlot(RCC243Dataset)
plot2 <- LabelPoints(plot = plot1, points = top10, repel = TRUE)
plot1 + plot2

####
#PCA
all.genes <- rownames(RCC243Dataset)
RCC243Dataset <- ScaleData(RCC243Dataset, features = all.genes)

#Linear Dimensional Reduction
RCC243Dataset <- RunPCA(RCC243Dataset, features = VariableFeatures(object = RCC243Dataset))

#####################################################################
#Approach to decide number of principal components (From HBCTraining)
#Can determine the PCs that cumulatively contributes 90% of SD
#Percent of variation with each PC
pct <- RCC243Dataset[["pca"]]@stdev / sum(RCC243Dataset[["pca"]]@stdev) * 100
#Cumulative percents for each PC
cumulativepercent <- cumsum(pct)
#Determine which PCs exhibits cumulative percent greater than 90% and % variation associated with the PC as less than 5%
co1 <- which(cumulativepercent > 90 & pct < 5)[1]
co1
#PC41 is the PC that matches these requirements - used this PC
#Determine difference between variation of PC and subsequent PC such that percent change in variation between consecutive PCs is less than 0.1%
co2 <- sort(which((pct[1:length(pct) - 1] - pct[2:length(pct)]) > 0.1), decreasing = T)[1] + 1
co2
#PC14 is the PC that matches these requirements
###############################################
#Using PC41
VizDimLoadings(RCC243Dataset, dims = 1:41, reduction = "pca")
DimPlot(RCC243Dataset, reduction = "pca")
DimHeatmap(RCC243Dataset, dims = 1:41, cells = 500, balanced = TRUE)
ElbowPlot(RCC243Dataset, ndims = 41)

#UMAP Projection
RCC243Dataset <- RunUMAP(object = RCC243Dataset, dims = 1:41)
DimPlot(object = RCC243Dataset, reduction = "umap", label=TRUE, pt.size = 1, group.by = 'orig.ident')
DimPlot(object = RCC243Dataset, reduction = "umap", label=TRUE, pt.size = 1)

#T-SNE
RCC243Dataset <- RunTSNE(object = RCC243Dataset, dims = 1:41)
DimPlot(object = RCC243Dataset, reduction = "tsne", label = TRUE, pt.size = 1)

#Resolution for clustering
RCC243Dataset <- FindNeighbors(object = RCC243Dataset, dims = 1:41)
RCC243Dataset <- FindClusters(object = RCC243Dataset, resolution = c(0, 0.1, 0.2, 0.3, 0.4, 0.5, 0.6, 0.7, 0.8, 0.9, 1))

#Clustree
head(RCC243Dataset[[]])

clustree(RCC243Dataset, prefix = "RNA_snn_res.")

RCC243Dataset <- FindClusters(object = RCC243Dataset, resolution = 0.1)
DimPlot(object = RCC243Dataset, reduction = "umap", label = TRUE, pt.size = 1)

#Markers
RCC243Dataset.markers <- FindAllMarkers(RCC243Dataset, only.pos = TRUE, min.pct = 0.25, logfc.threshold = 0.25)
RCC243Dataset.markers %>% group_by(cluster) %>% top_n(n = 2, wt = avg_log2FC)

top10 <- RCC243Dataset.markers %>% group_by(cluster) %>% top_n(n = 10, wt = avg_log2FC)
DoHeatmap(RCC243Dataset, features = top10$gene)

top20 <- RCC243Dataset.markers %>% group_by(cluster) %>% top_n(n = 20, wt = avg_log2FC)
DoHeatmap(RCC243Dataset, features = top20$gene)

#Identity of Clusters
table(Idents(RCC243Dataset), RCC243Dataset$orig.ident)

#####################################################################
#Checking metrics
VlnPlot(RCC243Dataset, features = c("nFeature_RNA", "nCount_RNA", "percent.mt"), ncol = 3, pt.size = 0.1) + NoLegend()
#Keep clusters 0, 1, 2 (other clusters appear to be library issues or mouse cells)
RCC243DatasetFiltered <- subset(x = RCC243Dataset, idents = c(0, 1, 2))
RCC243DatasetFiltered <- RunPCA(RCC243DatasetFiltered, features = VariableFeatures(object = RCC243DatasetFiltered)) #Should be based on the current clusters and not the ones from before

RCC243DatasetFiltered <- RunUMAP(object = RCC243DatasetFiltered, dims = 1:41)
DimPlot(object = RCC243DatasetFiltered, reduction = "umap", label=TRUE, pt.size = 1, group.by = 'orig.ident')
DimPlot(object = RCC243DatasetFiltered, reduction = "umap", label=TRUE, pt.size = 1)

table(Idents(RCC243DatasetFiltered), RCC243DatasetFiltered$orig.ident)

#QC
table(RCC243DatasetFiltered$orig.ident)

mean(RCC243DatasetFiltered@meta.data$percent.mt)

VlnPlot(RCC243DatasetFiltered, features = c("nFeature_RNA", "nCount_RNA", "percent.mt"), ncol = 3)
VlnPlot(RCC243DatasetFiltered, features = c("nFeature_RNA", "nCount_RNA", "percent.mt"), ncol = 3, group.by = 'orig.ident')

plot1 <- FeatureScatter(RCC243DatasetFiltered, feature1 = "nCount_RNA", feature2 = "percent.mt")
plot2 <- FeatureScatter(RCC243DatasetFiltered, feature1 = "nCount_RNA", feature2 = "nFeature_RNA")
plot1 + plot2

#Finding Variable Genes
RCC243DatasetFiltered <- FindVariableFeatures(RCC243DatasetFiltered, selection.method = "vst", nfeatures = 2000)

##Top 10 Variable Genes
top10 <- head(VariableFeatures(RCC243DatasetFiltered), 10)
plot1 <- VariableFeaturePlot(RCC243DatasetFiltered)
plot2 <- LabelPoints(plot = plot1, points = top10, repel = TRUE)
plot1 + plot2

#Clustering and Clustree
RCC243DatasetFiltered <- FindNeighbors(object = RCC243DatasetFiltered, dims = 1:41)
RCC243DatasetFiltered <- FindClusters(object = RCC243DatasetFiltered, resolution = c(0, 0.1, 0.2, 0.3, 0.4, 0.5, 0.6, 0.7, 0.8, 0.9, 1))

head(RCC243DatasetFiltered[[]])

clustree(RCC243DatasetFiltered, prefix = "RNA_snn_res.")

RCC243DatasetFiltered <- FindClusters(object = RCC243DatasetFiltered, resolution = 0.1)
DimPlot(object = RCC243DatasetFiltered, reduction = "umap", label = TRUE, pt.size = 1)

#Harmony
#Run Harmony - batch correction (one iteration) - in vitro cells still cluster away - proceeding with RCC243DatasetFiltered
RCC243DatasetFilteredHarmony <- RunHarmony(RCC243DatasetFiltered, max_iter = 1, "orig.ident")
RCC243DatasetFilteredHarmony <- RunUMAP(RCC243DatasetFilteredHarmony, reduction = "harmony", dims = 1:41)
DimPlot(object = RCC243DatasetFilteredHarmony, reduction = "umap", label= TRUE, pt.size = 1)

table(Idents(RCC243DatasetFiltered), RCC243DatasetFiltered$orig.ident)

#Markers
library(MAST)
RCC243DatasetFiltered.markers <- FindAllMarkers(RCC243DatasetFiltered, only.pos = TRUE, min.pct = 0.25, logfc.threshold = 0.25, test.use = "MAST")
RCC243DatasetFiltered.markers %>% group_by(cluster) %>% top_n(n = 2, wt = avg_log2FC)

top10 <- RCC243DatasetFiltered.markers %>% group_by(cluster) %>% top_n(n = 10, wt = avg_log2FC)
DoHeatmap(RCC243DatasetFiltered, features = top10$gene)

top20 <- RCC243DatasetFiltered.markers %>% group_by(cluster) %>% top_n(n = 20, wt = avg_log2FC)
DoHeatmap(RCC243DatasetFiltered, features = top20$gene)

top30 <- RCC243DatasetFiltered.markers %>% group_by(cluster) %>% top_n(n = 30, wt = avg_log2FC)
DoHeatmap(RCC243DatasetFiltered, features = top30$gene)

#Figures
FeaturePlot(RCC243DatasetFiltered, pt.size = 1, features = "CA9")
VlnPlot(RCC243DatasetFiltered, pt.size = 1, features = "CA9") + NoLegend() + ggtitle(NULL)
FeaturePlot(RCC243DatasetFiltered, pt.size = 1, features = "VEGFA")
VlnPlot(RCC243DatasetFiltered, pt.size = 1, features = "VEGFA") + NoLegend() + ggtitle(NULL)
FeaturePlot(RCC243DatasetFiltered, pt.size = 1, features = "FN1")
VlnPlot(RCC243DatasetFiltered, pt.size = 1, features = "FN1") + NoLegend() + ggtitle(NULL)
DotPlot(RCC243DatasetFiltered, features = top10$gene) + coord_flip()

##########################################
#Calculating cluster sample diversity using Shannon entropy (rnabioco/scbp)
#https://github.com/rnabioco/scbp
sample_diversity_RCC243 <- calc_diversity(RCC243DatasetFiltered, sample_id = "orig.ident", group_id = "RNA_snn_res.0.1")
plot_umap(sample_diversity_RCC243, "entropy", pt_size = 1) #provides the umap with the corresponding entropy values for each cluster

##########################################
#Differential Expression Testing with MAST
##For resolution = 0.1
#Between Clusters 0 and 2 (Capsule/PDX/tdTomato and Metastatic)
MAST0V2 <- FindMarkers(RCC243DatasetFiltered, ident.1 = "0", ident.2 = "2", logfc.threshold = 0, test.use = "MAST")
write.csv(MAST0V2, "/home/home/Desktop/Submission Figures/MAST0V2.csv", row.names =  T)
EnhancedVolcano(MAST0V2, lab = rownames(MAST0V2), x = 'avg_log2FC', y = 'p_val_adj', gridlines.major = FALSE, gridlines.minor = FALSE, drawConnectors = T, max.overlaps = Inf)
#Between Clusters 0 and 1 (Capsule/PDX/tdTomato and In Vitro)
MAST0V1 <- FindMarkers(RCC243DatasetFiltered, ident.1 = "0", ident.2 = "1", logfc.threshold = 0, test.use = "MAST")
write.csv(MAST0V1, "/home/home/Desktop/Submission Figures/MAST0V1.csv", row.names = T)
EnhancedVolcano(MAST0V1, lab = rownames(MAST0V1), x = 'avg_log2FC', y = 'p_val_adj', gridlines.major = F, gridlines.minor = F, drawConnectors = T, max.overlaps = Inf)
#Between Clusters 1 and 2 (In Vitro and Metastatic)
MAST1V2 <- FindMarkers(RCC243DatasetFiltered, ident.1 = "1", ident.2 = "2", logfc.threshold = 0, test.use = "MAST")
########################################
#Gene Set Enrichment Analysis with fgsea
#0v2 (Capsule/PDX/tdTomato and Metastatic)

HALLMARK <- msigdbr(species = "Homo sapiens", category = "H")
head(HALLMARK)

HALLMARK_fgsea <- HALLMARK %>% split(x = .$gene_symbol, f = .$gs_name)
HALLMARK_fgsea$HALLMARK_EPITHELIAL_MESENCHYMAL_TRANSITION

ranks0v2 <- MAST0V2$avg_log2FC
names(ranks0v2) <- rownames(MAST0V2)

fgsea0v2 <- fgsea(pathways = HALLMARK_fgsea,
                  stats = ranks0v2,
                  eps = 0)

topPathwaysUp0v2 <- fgsea0v2[ES > 0][head(order(pval), n = 11), pathway]
topPathwaysDown0v2 <- fgsea0v2[ES < 0][head(order(pval), n = 6), pathway]
topPathways0v2 <- c(topPathwaysUp0v2, rev(topPathwaysDown0v2))
plotGseaTable(HALLMARK_fgsea[topPathways0v2], ranks0v2, fgsea0v2, gseaParam = 0.5)

ggplot(fgsea0v2, aes(reorder(pathway, NES), NES)) +
  geom_col(aes(fill=padj<0.05)) +
  coord_flip() +
  labs(x="Pathway", y="Normalized Enrichment Score",
       title="Hallmark pathways NES from GSEA") + 
  theme_classic()

#0v1 (Capsule/PDX/tdTomato and In Vitro)

ranks0v1 <- MAST0V1$avg_log2FC
names(ranks0v1) <- rownames(MAST0V1)

fgsea0v1 <- fgsea(pathways = HALLMARK_fgsea,
                  stats = ranks0v1,
                  eps = 0)

topPathwaysUp0v1 <- fgsea0v1[ES > 0][head(order(pval), n = 13), pathway]
topPathwaysDown0v1 <- fgsea0v1[ES < 0][head(order(pval), n = 10), pathway]
topPathways0v1 <- c(topPathwaysUp0v1, rev(topPathwaysDown0v1))
plotGseaTable(HALLMARK_fgsea[topPathways0v1], ranks0v1, fgsea0v1, gseaParam = 0.5)

ggplot(fgsea0v1, aes(reorder(pathway, NES), NES)) +
  geom_col(aes(fill=padj<0.05)) +
  coord_flip() +
  labs(x="Pathway", y="Normalized Enrichment Score",
       title="Hallmark pathways NES from GSEA") + 
  theme_classic()
