# Supplementary material for: Comparative single‐cell transcriptomic profiling of patient‐derived renal carcinoma cells in cellular and animal models of kidney cancer
Source: FEBS Open Bio. 2025 Apr 16;15(7):1124–43. doi: 10.1002/2211-5463.70022 (PMC12226427; doi:10.1002/2211-5463.70022)
Supplement: Supplementary file 5 — File S1. Code for the RCC243 tumor model dataset analysis. File S2. Code for the RCC243 tumor model and ccRCC patient tumor dataset analysis. File S3. Code for the spatial transcriptomics ccRCC tumor analysis. [file FEB4-15-1124-s002.zip › feb470022-sup-0006-FileS2.R]

#Analysis based on Seurat vignettes, single-cell RNA-seq lessons from the Harvard Chan Bioinformatics Core, and Babraham Bioinformatics
#Loading packages for Seurat and analysis
library(R.utils)
library(dplyr)
library(Seurat)
library(vioplot)
library(harmony)
library(clustree)
library(EnhancedVolcano)
library(Matrix)
library(msigdbr)
library(fgsea)
library(data.table)

#Loading the datasets
InVitro.data <- Read10X(data.dir = "/media/home/Disk 2/RCC243_Project/scRNA_seq_Datasets/RCC243_Datasets_Ohh/Reprocessed_Datasets/200319_A00827_0149_AH3N2NDSXY_Ohh_Claire/Ohh_Claire__RCC243_whole_pop_unsorted_3pr_v3_1/outs/filtered_feature_bc_matrix")
CapsuleTumour.data <- Read10X(data.dir = "/media/home/Disk 2/RCC243_Project/scRNA_seq_Datasets/RCC243_Datasets_Ohh/Reprocessed_Datasets/201008_A00827_0216_AHL7VJDSXY_Ohh_Richard/Ohh_Richard__RCC243_Renal_Capsule_Tumour_3pr_v3_1/outs/filtered_feature_bc_matrix")
tdTomatoTumour.data <- Read10X(data.dir = "/media/home/Disk 2/RCC243_Project/scRNA_seq_Datasets/RCC243_Datasets_Ohh/Reprocessed_Datasets/210218_A00469_0154_BHWMWFDMXX_Ohh_Richard/Ohh_Richard__RCC243tdTomato_Renal_Capsule_Tumour_3pr_v3_1/outs/filtered_feature_bc_matrix")
PDXTumour.data <- Read10X(data.dir = "/media/home/Disk 2/RCC243_Project/scRNA_seq_Datasets/RCC243_Datasets_Ohh/Reprocessed_Datasets/210621_A00827_0338_AH2JL7DMXY_Ohh_Richard/Ohh_Richard__RCC_243_PDX_Tumor_Cell_3pr_v3_1/outs/filtered_feature_bc_matrix")
TailVeinTumour.data <- Read10X(data.dir = "/media/home/Disk 2/RCC243_Project/scRNA_seq_Datasets/RCC243_Datasets_Ohh/Metastatic_Assay_Datasets/210726_A00827_0365_BH2V2JDMXY_Ohh_Richard/Ohh_Richard__RCC243tdTomato_Metastatic_Tumour_1_3pr_v3_1/outs/filtered_feature_bc_matrix")
IntracardiacTumour.data <- Read10X(data.dir = "/media/home/Disk 2/RCC243_Project/scRNA_seq_Datasets/RCC243_Datasets_Ohh/Metastatic_Assay_Datasets/210826_A00827_0394_BHL537DSX2_Ohh_Richard/Ohh_Richard__RCC243tdTomato_Metastatic_Tumour_Intracardiac_1/outs/filtered_feature_bc_matrix")
ccRCC1.data <- Read10X(data.dir = "/home/home/Downloads/Cheng Su et al/run_ccRCC1_SRR12066651/outs/filtered_feature_bc_matrix")
ccRCC2.data <- Read10X(data.dir = "/home/home/Downloads/Cheng Su et al/run_ccRCC2_SRR12066652/outs/filtered_feature_bc_matrix")
RCC1_1_1.data <- Read10X(data.dir = "/home/home/Downloads/RCC1_1_1/filtered_feature_bc_matrix")
RCC1_1_2.data <- Read10X(data.dir = "/home/home/Downloads/run_RCC_1_1_2/outs/filtered_feature_bc_matrix")
RCC1_2_1.data <- Read10X(data.dir = "/home/home/Downloads/run_RCC_1_2_1/outs/filtered_feature_bc_matrix")
RCC1_2_2.data <- Read10X(data.dir = "/home/home/Downloads/run_RCC_1_2_2/outs/filtered_feature_bc_matrix")
#RCC2_1_1 omitted due to low fraction of reads in cells
RCC2_1_2.data <- Read10X(data.dir = "/home/home/Downloads/run_RCC_2_1_2/outs/filtered_feature_bc_matrix")
RCC2_2_1.data <- Read10X(data.dir = "/home/home/Downloads/run_RCC_2_2_1/outs/filtered_feature_bc_matrix")
RCC2_2_2.data <- Read10X(data.dir = "/home/home/Downloads/run_RCC_2_2_2/outs/filtered_feature_bc_matrix")
VHL_RCC1.data <- Read10X(data.dir = "/home/home/Downloads/run_VHL_RCC_1_1/outs/filtered_feature_bc_matrix")
VHL_RCC2.data <- Read10X(data.dir = "/home/home/Downloads/run_VHL_RCC_1_2/outs/filtered_feature_bc_matrix")

#Example of how nFeature_RNA cutoffs were determined (Filtering for ccRCC1/2)
#Filtering for ccRCC1/2
#ccRCC1
counts_ccRCC1 <- ccRCC1.data
counts_ccRCC1[1:10, 1:3]
dim(counts_ccRCC1)
object.size(counts_ccRCC1)
object.size(as.matrix(counts_ccRCC1))
counts_per_cell_ccRCC1 <- Matrix::colSums(counts_ccRCC1)
counts_per_gene_ccRCC1 <- Matrix::rowSums(counts_ccRCC1)
genes_per_cell_ccRCC1 <- Matrix::colSums(counts_ccRCC1 > 0)
cells_per_gene_ccRCC1 <- Matrix::rowSums(counts_ccRCC1 > 0)

hist(log10(counts_per_cell_ccRCC1+1), main = 'Counts per cell', col = 'grey')
hist(log10(genes_per_cell_ccRCC1+1), main = 'Genes per cell', col = 'grey')

plot(counts_per_cell_ccRCC1, genes_per_cell_ccRCC1, log = 'xy', col = 'grey')
title('Counts versus Genes per cell')

hist(log10(counts_per_gene_ccRCC1+1), main = 'Counts per gene', col = 'grey')

##Rank by number of detected genes
plot(sort(genes_per_cell_ccRCC1), xlab = 'Cell', log = 'y', main = 'Ordered genes per cell')

##Filter cells based on inflection points
MIN_GENES_PER_CELL_ccRCC1 <- 400
MAX_GENES_PER_CELL_ccRCC1 <- 7000

plot(sort(genes_per_cell_ccRCC1), xlab = 'Cell', log = 'y', main = 'Ordered genes per cell') + abline(h = MIN_GENES_PER_CELL_ccRCC1, col = "black") + abline(h = MAX_GENES_PER_CELL_ccRCC1, col = 'black')
##Can find way to take curve and find inflection points based on calculus as well
##Mitochondrial Content
##Defining mitochondrial genes
mitochondrial_genes_ccRCC1 <- grep("^MT-", rownames(counts_ccRCC1), value = T)
print(mitochondrial_genes_ccRCC1)
#Percent mitochondrial counts and filtering
mitochondrial_genes_ccRCC1_gene_read_counts = Matrix::colSums(counts_ccRCC1[mitochondrial_genes_ccRCC1,])
pct_mito_ccRCC1 = mitochondrial_genes_ccRCC1_gene_read_counts/ counts_per_cell_ccRCC1 *100
plot(sort(pct_mito_ccRCC1), xlab = "Cells sorted by mitocondrial percentage", ylab = "Percent mitochondrial counts")
#Filtering
MAX_PCT_MITO_ccRCC1 <- 40

plot(sort(pct_mito_ccRCC1)) + abline(h = MAX_PCT_MITO_ccRCC1, col = 'black')
#ccRCC2
counts_ccRCC2 <- ccRCC2.data
counts_ccRCC2[1:10, 1:3]
dim(counts_ccRCC2)
object.size(counts_ccRCC2)
object.size(as.matrix(counts_ccRCC2))
counts_per_cell_ccRCC2 <- Matrix::colSums(counts_ccRCC2)
counts_per_gene_ccRCC2 <- Matrix::rowSums(counts_ccRCC2)
genes_per_cell_ccRCC2 <- Matrix::colSums(counts_ccRCC2 > 0)
cells_per_gene_ccRCC2 <- Matrix::rowSums(counts_ccRCC2 > 0)

hist(log10(counts_per_cell_ccRCC2+1), main = 'Counts per cell', col = 'grey')
hist(log10(genes_per_cell_ccRCC2+1), main = 'Genes per cell', col = 'grey')

plot(counts_per_cell_ccRCC2, genes_per_cell_ccRCC2, log = 'xy', col = 'grey')
title('Counts versus Genes per cell')

hist(log10(counts_per_gene_ccRCC2+1), main = 'Counts per gene', col = 'grey')

##Rank by number of detected genes
plot(sort(genes_per_cell_ccRCC2), xlab = 'Cell', log = 'y', main = 'Ordered genes per cell')

##Filter cells based on inflection points
MIN_GENES_PER_CELL_ccRCC2 <- 400
MAX_GENES_PER_CELL_ccRCC2 <- 7000

plot(sort(genes_per_cell_ccRCC2), xlab = 'Cell', log = 'y', main = 'Ordered genes per cell') + abline(h = MIN_GENES_PER_CELL_ccRCC2, col = "black") + abline(h = MAX_GENES_PER_CELL_ccRCC2, col = 'black')
##Can find way to take curve and find inflection points based on calculus as well
##Mitochondrial Content
##Defining mitochondrial genes
mitochondrial_genes_ccRCC2 <- grep("^MT-", rownames(counts_ccRCC2), value = T)
print(mitochondrial_genes_ccRCC2)
#Percent mitochondrial counts and filtering
mitochondrial_genes_ccRCC2_gene_read_counts = Matrix::colSums(counts_ccRCC2[mitochondrial_genes_ccRCC2,])
pct_mito_ccRCC2 = mitochondrial_genes_ccRCC2_gene_read_counts/ counts_per_cell_ccRCC2 *100
plot(sort(pct_mito_ccRCC2), xlab = "Cells sorted by mitocondrial percentage", ylab = "Percent mitochondrial counts")
#Filtering
MAX_PCT_MITO_ccRCC2 <- 40

plot(sort(pct_mito_ccRCC2)) + abline(h = MAX_PCT_MITO_ccRCC2, col = 'black')

#Creating Seurat Objects (min.features based on cell filtering criteria)
InVitro <- CreateSeuratObject(counts = InVitro.data, project = "In Vitro", min.cells = 3)
CapsuleTumour <- CreateSeuratObject(counts = CapsuleTumour.data, project = "Capsule Tumour", min.cells = 3)
tdTomatoTumour <- CreateSeuratObject(counts = tdTomatoTumour.data, project = "tdTomato Tumour", min.cells = 3)
PDXTumour <- CreateSeuratObject(counts = PDXTumour.data, project = "PDX Tumour", min.cells = 3)
TailVeinTumour <- CreateSeuratObject(counts = TailVeinTumour.data, project = "Tail Vein Tumour", min.cells = 3)
IntracardiacTumour <- CreateSeuratObject(counts = IntracardiacTumour.data, project = "Intracardiac Tumour", min.cells = 3)
ccRCC1 <- CreateSeuratObject(counts = ccRCC1.data, project = "ccRCC1", min.cells = 3)
ccRCC2 <- CreateSeuratObject(counts = ccRCC2.data, project = "ccRCC2", min.cells = 3)
RCC1_1_1 <- CreateSeuratObject(counts = RCC1_1_1.data, project = "RCC1_1_1", min.cells = 3)
RCC1_1_2 <- CreateSeuratObject(counts = RCC1_1_2.data, project = "RCC1_1_2", min.cells = 3)
RCC1_2_1 <- CreateSeuratObject(counts = RCC1_2_1.data, project = "RCC1_2_1", min.cells = 3)
RCC1_2_2 <- CreateSeuratObject(counts = RCC1_2_2.data, project = "RCC1_2_2", min.cells = 3)
RCC2_1_2 <- CreateSeuratObject(counts = RCC2_1_2.data, project = "RCC2_1_2", min.cells = 3)
RCC2_2_1 <- CreateSeuratObject(counts = RCC2_2_1.data, project = "RCC2_2_1", min.cells = 3)
RCC2_2_2 <- CreateSeuratObject(counts = RCC2_2_2.data, project = "RCC2_2_2", min.cells = 3)
VHL_RCC1_1 <- CreateSeuratObject(counts = VHL_RCC1.data, project = "VHL_RCC1_1", min.cells = 3)
VHL_RCC1_2 <- CreateSeuratObject(counts = VHL_RCC2.data, project = "VHL_RCC1_2", min.cells = 3)

#Quality Control (subset done by using the lowest and highest inflection points for nFeature_RNA among the datasets)
##In Vitro
InVitro[["percent.mt"]] <- PercentageFeatureSet(InVitro, pattern = "^MT-")
head(InVitro@meta.data)
VlnPlot(InVitro, features = c("nFeature_RNA", "nCount_RNA", "percent.mt"), ncol = 3, pt.size = 0.1) + NoLegend()
plot1_InVitro <- FeatureScatter(InVitro, feature1 = "nCount_RNA", feature2 = "percent.mt") + NoLegend()
plot2_InVitro <- FeatureScatter(InVitro, feature1 = "nCount_RNA", feature2 = "nFeature_RNA") + NoLegend()
plot1_InVitro + plot2_InVitro
VlnPlot(InVitro, features = c("nFeature_RNA"), group.by = c('orig.ident'), pt.size = 0.1) + NoLegend()
InVitro <- subset(InVitro, subset = nFeature_RNA > 200 & nFeature_RNA < 7500 & percent.mt < 40)

##Capsule Tumour
CapsuleTumour[["percent.mt"]] <- PercentageFeatureSet(CapsuleTumour, pattern = "^MT-")
head(CapsuleTumour@meta.data)
VlnPlot(CapsuleTumour, features = c("nFeature_RNA", "nCount_RNA", "percent.mt"), ncol = 3, pt.size = 0.1) + NoLegend()
plot1_CapsuleTumour <- FeatureScatter(CapsuleTumour, feature1 = "nCount_RNA", feature2 = "percent.mt") + NoLegend()
plot2_CapsuleTumour <- FeatureScatter(CapsuleTumour, feature1 = "nCount_RNA", feature2 = "nFeature_RNA") + NoLegend()
plot1_CapsuleTumour + plot2_CapsuleTumour
VlnPlot(CapsuleTumour, features = c("nFeature_RNA"), group.by = c('orig.ident'), pt.size = 0.1) + NoLegend()
CapsuleTumour <- subset(CapsuleTumour, subset = nFeature_RNA > 200 & nFeature_RNA < 7500 & percent.mt < 40)

##tdTomato Tumour
tdTomatoTumour[["percent.mt"]] <- PercentageFeatureSet(tdTomatoTumour, pattern = "^MT-")
head(tdTomatoTumour@meta.data)
VlnPlot(tdTomatoTumour, features = c("nFeature_RNA", "nCount_RNA", "percent.mt"), ncol = 3, pt.size = 0.1) + NoLegend()
plot1_tdTomatoTumour <- FeatureScatter(tdTomatoTumour, feature1 = "nCount_RNA", feature2 = "percent.mt") + NoLegend()
plot2_tdTomatoTumour <- FeatureScatter(tdTomatoTumour, feature1 = "nCount_RNA", feature2 = "nFeature_RNA") + NoLegend()
plot1_tdTomatoTumour + plot2_tdTomatoTumour
VlnPlot(tdTomatoTumour, features = c("nFeature_RNA"), group.by = c('orig.ident'), pt.size = 0.1) + NoLegend()
tdTomatoTumour <- subset(tdTomatoTumour, subset = nFeature_RNA > 200 & nFeature_RNA < 7500 & percent.mt < 40)

##PDXTumour
PDXTumour[["percent.mt"]] <- PercentageFeatureSet(PDXTumour, pattern = "^MT-")
head(PDXTumour@meta.data)
VlnPlot(PDXTumour, features = c("nFeature_RNA", "nCount_RNA", "percent.mt"), ncol = 3, pt.size = 0.1) + NoLegend()
plot1_PDXTumour <- FeatureScatter(PDXTumour, feature1 = "nCount_RNA", feature2 = "percent.mt") + NoLegend()
plot2_PDXTumour <- FeatureScatter(PDXTumour, feature1 = "nCount_RNA", feature2 = "nFeature_RNA") + NoLegend()
plot1_PDXTumour + plot2_PDXTumour
VlnPlot(PDXTumour, features = c("nFeature_RNA"), group.by = c('orig.ident'), pt.size = 0.1) + NoLegend()
PDXTumour <- subset(PDXTumour, subset = nFeature_RNA > 200 & nFeature_RNA < 7500 & percent.mt < 40)

##Tail Vein Tumour
TailVeinTumour[["percent.mt"]] <- PercentageFeatureSet(TailVeinTumour, pattern = "^MT-")
head(TailVeinTumour@meta.data)
VlnPlot(TailVeinTumour, features = c("nFeature_RNA", "nCount_RNA", "percent.mt"), ncol = 3, pt.size = 0.1) + NoLegend()
plot1_TailVeinTumour <- FeatureScatter(TailVeinTumour, feature1 = "nCount_RNA", feature2 = "percent.mt") + NoLegend()
plot2_TailVeinTumour <- FeatureScatter(TailVeinTumour, feature1 = "nCount_RNA", feature2 = "nFeature_RNA") + NoLegend()
plot1_TailVeinTumour + plot2_TailVeinTumour
VlnPlot(TailVeinTumour, features = c("nFeature_RNA"), group.by = c('orig.ident'), pt.size = 0.1) + NoLegend()
TailVeinTumour <- subset(TailVeinTumour, subset = nFeature_RNA > 200 & nFeature_RNA < 7500 & percent.mt < 40)

##Intracardiac
IntracardiacTumour[["percent.mt"]] <- PercentageFeatureSet(IntracardiacTumour, pattern = "^MT-")
head(IntracardiacTumour@meta.data)
VlnPlot(IntracardiacTumour, features = c("nFeature_RNA", "nCount_RNA", "percent.mt"), ncol = 3, pt.size = 0.1) + NoLegend()
plot1_IntracardiacTumour <- FeatureScatter(IntracardiacTumour, feature1 = "nCount_RNA", feature2 = "percent.mt") + NoLegend()
plot2_IntracardiacTumour <- FeatureScatter(IntracardiacTumour, feature1 = "nCount_RNA", feature2 = "nFeature_RNA") + NoLegend()
plot1_IntracardiacTumour + plot2_IntracardiacTumour
VlnPlot(IntracardiacTumour, features = c("nFeature_RNA"), group.by = c('orig.ident'), pt.size = 0.1) + NoLegend()
IntracardiacTumour <- subset(IntracardiacTumour, subset = nFeature_RNA > 200 & nFeature_RNA < 7500 & percent.mt < 40)

##ccRCC1
ccRCC1[["percent.mt"]] <- PercentageFeatureSet(ccRCC1, pattern = "^MT-")
head(ccRCC1@meta.data)
VlnPlot(ccRCC1, features = c("nFeature_RNA", "nCount_RNA", "percent.mt"), ncol = 3, pt.size = 0.1) + NoLegend()
plot1_ccRCC1 <- FeatureScatter(ccRCC1, feature1 = "nCount_RNA", feature2 = "percent.mt") + NoLegend()
plot2_ccRCC1 <- FeatureScatter(ccRCC1, feature1 = "nCount_RNA", feature2 = "nFeature_RNA") + NoLegend()
plot1_ccRCC1 + plot2_ccRCC1
VlnPlot(ccRCC1, features = c("nFeature_RNA"), group.by = c('orig.ident'), pt.size = 0.1) + NoLegend()
ccRCC1 <- subset(ccRCC1, subset = nFeature_RNA > 200 & nFeature_RNA < 7500 & percent.mt < 40)

##ccRCC2
ccRCC2[["percent.mt"]] <- PercentageFeatureSet(ccRCC2, pattern = "^MT-")
head(ccRCC2@meta.data)
VlnPlot(ccRCC2, features = c("nFeature_RNA", "nCount_RNA", "percent.mt"), ncol = 3, pt.size = 0.1) + NoLegend()
plot1_ccRCC2 <- FeatureScatter(ccRCC2, feature1 = "nCount_RNA", feature2 = "percent.mt") + NoLegend()
plot2_ccRCC2 <- FeatureScatter(ccRCC2, feature1 = "nCount_RNA", feature2 = "nFeature_RNA") + NoLegend()
plot1_ccRCC2 + plot2_ccRCC2
VlnPlot(ccRCC2, features = c("nFeature_RNA"), group.by = c('orig.ident'), pt.size = 0.1) + NoLegend()
ccRCC2 <- subset(ccRCC2, subset = nFeature_RNA > 200 & nFeature_RNA < 7500 & percent.mt < 40)

##RCC1_1_1
RCC1_1_1[["percent.mt"]] <- PercentageFeatureSet(RCC1_1_1, pattern = "^MT-")
head(RCC1_1_1@meta.data)
VlnPlot(RCC1_1_1, features = c("nFeature_RNA", "nCount_RNA", "percent.mt"), ncol = 3, pt.size = 0.1) + NoLegend()
plot1_RCC1_1_1 <- FeatureScatter(RCC1_1_1, feature1 = "nCount_RNA", feature2 = "percent.mt") + NoLegend()
plot2_RCC1_1_1 <- FeatureScatter(RCC1_1_1, feature1 = "nCount_RNA", feature2 = "nFeature_RNA") + NoLegend()
plot1_RCC1_1_1 + plot2_RCC1_1_1
VlnPlot(RCC1_1_1, features = c("nFeature_RNA"), group.by = c('orig.ident'), pt.size = 0.1) + NoLegend()
RCC1_1_1 <- subset(RCC1_1_1, subset = nFeature_RNA > 200 & nFeature_RNA < 7500 & percent.mt < 40)

##RCC1_1_2
RCC1_1_2[["percent.mt"]] <- PercentageFeatureSet(RCC1_1_2, pattern = "^MT-")
head(RCC1_1_2@meta.data)
VlnPlot(RCC1_1_2, features = c("nFeature_RNA", "nCount_RNA", "percent.mt"), ncol = 3, pt.size = 0.1) + NoLegend()
plot1_RCC1_1_2 <- FeatureScatter(RCC1_1_2, feature1 = "nCount_RNA", feature2 = "percent.mt") + NoLegend()
plot2_RCC1_1_2 <- FeatureScatter(RCC1_1_2, feature1 = "nCount_RNA", feature2 = "nFeature_RNA") + NoLegend()
plot1_RCC1_1_2 + plot2_RCC1_1_2
VlnPlot(RCC1_1_2, features = c("nFeature_RNA"), group.by = c('orig.ident'), pt.size = 0.1) + NoLegend()
RCC1_1_2 <- subset(RCC1_1_2, subset = nFeature_RNA > 200 & nFeature_RNA < 7500 & percent.mt < 40)

##RCC1_2_1
RCC1_2_1[["percent.mt"]] <- PercentageFeatureSet(RCC1_2_1, pattern = "^MT-")
head(RCC1_2_1@meta.data)
VlnPlot(RCC1_2_1, features = c("nFeature_RNA", "nCount_RNA", "percent.mt"), ncol = 3, pt.size = 0.1) + NoLegend()
plot1_RCC1_2_1 <- FeatureScatter(RCC1_2_1, feature1 = "nCount_RNA", feature2 = "percent.mt") + NoLegend()
plot2_RCC1_2_1 <- FeatureScatter(RCC1_2_1, feature1 = "nCount_RNA", feature2 = "nFeature_RNA") + NoLegend()
plot1_RCC1_2_1 + plot2_RCC1_2_1
VlnPlot(RCC1_2_1, features = c("nFeature_RNA"), group.by = c('orig.ident'), pt.size = 0.1) + NoLegend()
RCC1_2_1 <- subset(RCC1_2_1, subset = nFeature_RNA > 200 & nFeature_RNA < 7500 & percent.mt < 40)

##RCC1_2_2
RCC1_2_2[["percent.mt"]] <- PercentageFeatureSet(RCC1_2_2, pattern = "^MT-")
head(RCC1_2_2@meta.data)
VlnPlot(RCC1_2_2, features = c("nFeature_RNA", "nCount_RNA", "percent.mt"), ncol = 3, pt.size = 0.1) + NoLegend()
plot1_RCC1_2_2 <- FeatureScatter(RCC1_2_2, feature1 = "nCount_RNA", feature2 = "percent.mt") + NoLegend()
plot2_RCC1_2_2 <- FeatureScatter(RCC1_2_2, feature1 = "nCount_RNA", feature2 = "nFeature_RNA") + NoLegend()
plot1_RCC1_2_2 + plot2_RCC1_2_2
VlnPlot(RCC1_2_2, features = c("nFeature_RNA"), group.by = c('orig.ident'), pt.size = 0.1) + NoLegend()
RCC1_2_2 <- subset(RCC1_2_2, subset = nFeature_RNA > 200 & nFeature_RNA < 7500 & percent.mt < 40)

##RCC2_1_2
RCC2_1_2[["percent.mt"]] <- PercentageFeatureSet(RCC2_1_2, pattern = "^MT-")
head(RCC2_1_2@meta.data)
VlnPlot(RCC2_1_2, features = c("nFeature_RNA", "nCount_RNA", "percent.mt"), ncol = 3, pt.size = 0.1) + NoLegend()
plot1_RCC2_1_2 <- FeatureScatter(RCC2_1_2, feature1 = "nCount_RNA", feature2 = "percent.mt") + NoLegend()
plot2_RCC2_1_2 <- FeatureScatter(RCC2_1_2, feature1 = "nCount_RNA", feature2 = "nFeature_RNA") + NoLegend()
plot1_RCC2_1_2 + plot2_RCC2_1_2
VlnPlot(RCC2_1_2, features = c("nFeature_RNA"), group.by = c('orig.ident'), pt.size = 0.1) + NoLegend()
RCC2_1_2 <- subset(RCC2_1_2, subset = nFeature_RNA > 200 & nFeature_RNA < 7500 & percent.mt < 40)

##RCC2_2_1
RCC2_2_1[["percent.mt"]] <- PercentageFeatureSet(RCC2_2_1, pattern = "^MT-")
head(RCC2_2_1@meta.data)
VlnPlot(RCC2_2_1, features = c("nFeature_RNA", "nCount_RNA", "percent.mt"), ncol = 3, pt.size = 0.1) + NoLegend()
plot1_RCC2_2_1 <- FeatureScatter(RCC2_2_1, feature1 = "nCount_RNA", feature2 = "percent.mt") + NoLegend()
plot2_RCC2_2_1 <- FeatureScatter(RCC2_2_1, feature1 = "nCount_RNA", feature2 = "nFeature_RNA") + NoLegend()
plot1_RCC2_2_1 + plot2_RCC2_2_1
VlnPlot(RCC2_2_1, features = c("nFeature_RNA"), group.by = c('orig.ident'), pt.size = 0.1) + NoLegend()
RCC2_2_1 <- subset(RCC2_2_1, subset = nFeature_RNA > 200 & nFeature_RNA < 7500 & percent.mt < 40)

##RCC2_2_2
RCC2_2_2[["percent.mt"]] <- PercentageFeatureSet(RCC2_2_2, pattern = "^MT-")
head(RCC2_2_2@meta.data)
VlnPlot(RCC2_2_2, features = c("nFeature_RNA", "nCount_RNA", "percent.mt"), ncol = 3, pt.size = 0.1) + NoLegend()
plot1_RCC2_2_2 <- FeatureScatter(RCC2_2_2, feature1 = "nCount_RNA", feature2 = "percent.mt") + NoLegend()
plot2_RCC2_2_2 <- FeatureScatter(RCC2_2_2, feature1 = "nCount_RNA", feature2 = "nFeature_RNA") + NoLegend()
plot1_RCC2_2_2 + plot2_RCC2_2_2
VlnPlot(RCC2_2_2, features = c("nFeature_RNA"), group.by = c('orig.ident'), pt.size = 0.1) + NoLegend()
RCC2_2_2 <- subset(RCC2_2_2, subset = nFeature_RNA > 200 & nFeature_RNA < 7500 & percent.mt < 40)

##VHL_RCC1_1
VHL_RCC1_1[["percent.mt"]] <- PercentageFeatureSet(VHL_RCC1_1, pattern = "^MT-")
head(VHL_RCC1_1@meta.data)
VlnPlot(VHL_RCC1_1, features = c("nFeature_RNA", "nCount_RNA", "percent.mt"), ncol = 3, pt.size = 0.1) + NoLegend()
plot1_VHL_RCC1_1 <- FeatureScatter(VHL_RCC1_1, feature1 = "nCount_RNA", feature2 = "percent.mt") + NoLegend()
plot2_VHL_RCC1_1 <- FeatureScatter(VHL_RCC1_1, feature1 = "nCount_RNA", feature2 = "nFeature_RNA") + NoLegend()
plot1_VHL_RCC1_1 + plot2_VHL_RCC1_1
VlnPlot(VHL_RCC1_1, features = c("nFeature_RNA"), group.by = c('orig.ident'), pt.size = 0.1) + NoLegend()
VHL_RCC1_1 <- subset(VHL_RCC1_1, subset = nFeature_RNA > 200 & nFeature_RNA < 7500 & percent.mt < 40)

##VHL_RCC1_2
VHL_RCC1_2[["percent.mt"]] <- PercentageFeatureSet(VHL_RCC1_2, pattern = "^MT-")
head(VHL_RCC1_2@meta.data)
VlnPlot(VHL_RCC1_2, features = c("nFeature_RNA", "nCount_RNA", "percent.mt"), ncol = 3, pt.size = 0.1) + NoLegend()
plot1_VHL_RCC1_2 <- FeatureScatter(VHL_RCC1_2, feature1 = "nCount_RNA", feature2 = "percent.mt") + NoLegend()
plot2_VHL_RCC1_2 <- FeatureScatter(VHL_RCC1_2, feature1 = "nCount_RNA", feature2 = "nFeature_RNA") + NoLegend()
plot1_VHL_RCC1_2 + plot2_VHL_RCC1_2
VlnPlot(VHL_RCC1_2, features = c("nFeature_RNA"), group.by = c('orig.ident'), pt.size = 0.1) + NoLegend()
VHL_RCC1_2 <- subset(VHL_RCC1_2, subset = nFeature_RNA > 200 & nFeature_RNA < 7500 & percent.mt < 40)

#Combining Seurat Objects
RCC243andPatientDataset <- merge(InVitro, y = c(CapsuleTumour, tdTomatoTumour, PDXTumour, TailVeinTumour, IntracardiacTumour, ccRCC1, ccRCC2, RCC1_1_1, RCC1_1_2, RCC1_2_1, RCC1_2_2, RCC2_1_2, RCC2_2_1, RCC2_2_2, VHL_RCC1_1, VHL_RCC1_2), add.cell.ids = c("InVitro", "CapsuleTumour", "tdTomatoTumour", "PDXTumour", "TailVeinTumour", "IntracardiacTumour", "ccRCC1", "ccRCC2", "RCC1_1_1", "RCC1_1_2", "RCC1_2_1", "RCC1_2_2", "RCC2_1_2", "RCC2_2_1", "RCC2_2_2", "VHL_RCC1_1", "VHL_RCC1_2"), project = "RCC243andPatientDataset")
RCC243andPatientDataset

#Number of cells within each dataset
table(RCC243andPatientDataset$orig.ident)

#############################
#Normalization of the Dataset
RCC243andPatientDataset <- NormalizeData(RCC243andPatientDataset)

#Finding Variable Genes
RCC243andPatientDataset <- FindVariableFeatures(RCC243andPatientDataset, selection.method = "vst", nfeatures = 2000)

#Top 10 Variable Genes
top10 <- head(VariableFeatures(RCC243andPatientDataset), 10)
plot1 <- VariableFeaturePlot(RCC243andPatientDataset)
plot2 <- LabelPoints(plot = plot1, points = top10, repel = TRUE)
plot1 + plot2

####
#PCA
all.genes <- rownames(RCC243andPatientDataset)
RCC243andPatientDataset <- ScaleData(RCC243andPatientDataset, features = all.genes)

#Linear Dimensional Reduction
RCC243andPatientDataset <- RunPCA(RCC243andPatientDataset, features = VariableFeatures(object = RCC243andPatientDataset))

#####################################################################
#Approach to decide number of principal components (From HBCTraining)
#Can determine the PCs that cumulatively contributes 90% of SD
#Percent of variation with each PC
pct <- RCC243andPatientDataset[["pca"]]@stdev / sum(RCC243andPatientDataset[["pca"]]@stdev) * 100
#Cumulative percents for each PC
cumulativepercent <- cumsum(pct)
#Determine which PCs exhibits cumulative percent greater than 90% and % variation associated with the PC as less than 5%
co1 <- which(cumulativepercent > 90 & pct < 5)[1]
co1
#PC41 is the PC that matches these requirements
#Determine difference between variation of PC and subsequent PC such that percent change in variation between consecutive PCs is less than 0.1%
co2 <- sort(which((pct[1:length(pct) - 1] - pct[2:length(pct)]) > 0.1), decreasing = T)[1] + 1
co2
#PC19 is the PC that matches these requirements
###############################################
#Used PC41
VizDimLoadings(RCC243andPatientDataset, dims = 1:41, reduction = "pca")
DimPlot(RCC243andPatientDataset, reduction = "pca", pt.size = 1)
DimHeatmap(RCC243andPatientDataset, dims = 1:41, cells = 500, balanced = TRUE)
ElbowPlot(RCC243andPatientDataset, ndims = 41)

#UMAP Projection
RCC243andPatientDataset <- RunUMAP(object = RCC243andPatientDataset, dims = 1:41)
DimPlot(object = RCC243andPatientDataset, reduction = "umap", label=TRUE, pt.size = 1, group.by = 'orig.ident')
DimPlot(object = RCC243andPatientDataset, reduction = "umap", label=TRUE, pt.size = 1)

#T-SNE
RCC243andPatientDataset <- RunTSNE(object = RCC243andPatientDataset, dims = 1:41)
DimPlot(object = RCC243andPatientDataset, reduction = "tsne", label = TRUE, pt.size = 1)

#Resolution for clustering
RCC243andPatientDataset <- FindNeighbors(object = RCC243andPatientDataset, dims = 1:41)
RCC243andPatientDataset <- FindClusters(object = RCC243andPatientDataset, resolution = c(0, 0.1, 0.2, 0.3, 0.4, 0.5, 0.6, 0.7, 0.8, 0.9, 1))

#Clustree
head(RCC243andPatientDataset[[]])

clustree(RCC243andPatientDataset, prefix = "RNA_snn_res.")

RCC243andPatientDataset <- FindClusters(object = RCC243andPatientDataset, resolution = 0.1)
DimPlot(object = RCC243andPatientDataset, reduction = "umap", label = TRUE, pt.size = 1)

#Markers
RCC243andPatientDataset.markers <- FindAllMarkers(RCC243andPatientDataset, only.pos = TRUE, min.pct = 0.25, logfc.threshold = 0.25)
RCC243andPatientDataset.markers %>% group_by(cluster) %>% top_n(n = 2, wt = avg_log2FC)

top5 <- RCC243andPatientDataset.markers %>% group_by(cluster) %>% top_n(n = 5, wt = avg_log2FC)
DoHeatmap(RCC243andPatientDataset, features = top5$gene)

top20 <- RCC243andPatientDataset.markers %>% group_by(cluster) %>% top_n(n = 20, wt = avg_log2FC)
DoHeatmap(RCC243andPatientDataset, features = top20$gene)

#Identity of Clusters
table(Idents(RCC243andPatientDataset), RCC243andPatientDataset$orig.ident)

#Exclude immune cells - PTPRC and endothelial cells - ESM1 and fibroblast cells - ACTA2 and TAGLN
VlnPlot(RCC243andPatientDataset, features = c("nFeature_RNA", "nCount_RNA", "percent.mt"), ncol = 3, pt.size = 0.1) + NoLegend()
VlnPlot(RCC243andPatientDataset, features = c("PTPRC", "ESM1", "ACTA2", "TAGLN", "FN1"))
FeaturePlot(RCC243andPatientDataset, features = c("PTPRC", "VEGFA", "CA9", "ESM1", "ACTA2", "TAGLN"), pt.size = 1) + DimPlot(RCC243andPatientDataset, pt.size = 1, label = T)
#Remove clusters 1 (immune), 3 (immune), 6 (immune), 7 (endothelial), 8 (immune), 9 (higher expression of TAGLN and ACTA2 - suggesting fibroblast cells), 10 (mouse cells), 11 (mouse cells), 13 (immune), 14 (mouse cells), 15 (immune)

RCC243andPatientDatasetFiltered <- subset(RCC243andPatientDataset, idents = c(0, 2, 4, 5, 12))
#0 - RCC243; 2 - ccRCC; 5 - InVitro RCC243; 4 - ccRCC; 12 - ccRCC
RCC243andPatientDatasetFiltered <- RunPCA(RCC243andPatientDatasetFiltered, features = VariableFeatures(object = RCC243andPatientDatasetFiltered)) #Should be based on the current clusters and not the ones from before

RCC243andPatientDatasetFiltered <- RunUMAP(object = RCC243andPatientDatasetFiltered, dims = 1:41)
DimPlot(object = RCC243andPatientDatasetFiltered, reduction = "umap", label=TRUE, pt.size = 1, group.by = 'orig.ident')
DimPlot(object = RCC243andPatientDatasetFiltered, reduction = "umap", label=TRUE, pt.size = 1)

table(Idents(RCC243andPatientDatasetFiltered), RCC243andPatientDatasetFiltered$orig.ident)

#QC
table(RCC243andPatientDatasetFiltered$orig.ident)

mean(RCC243andPatientDatasetFiltered@meta.data$percent.mt)

VlnPlot(RCC243andPatientDatasetFiltered, features = c("nFeature_RNA", "nCount_RNA", "percent.mt"), ncol = 3)
VlnPlot(RCC243andPatientDatasetFiltered, features = c("nFeature_RNA", "nCount_RNA", "percent.mt"), ncol = 3, group.by = 'orig.ident')

plot1 <- FeatureScatter(RCC243andPatientDatasetFiltered, feature1 = "nCount_RNA", feature2 = "percent.mt")
plot2 <- FeatureScatter(RCC243andPatientDatasetFiltered, feature1 = "nCount_RNA", feature2 = "nFeature_RNA")
plot1 + plot2

#Finding Variable Genes
RCC243andPatientDatasetFiltered <- FindVariableFeatures(RCC243andPatientDatasetFiltered, selection.method = "vst", nfeatures = 2000)

##Top 10 Variable Genes
top10 <- head(VariableFeatures(RCC243andPatientDatasetFiltered), 10)
plot1 <- VariableFeaturePlot(RCC243andPatientDatasetFiltered)
plot2 <- LabelPoints(plot = plot1, points = top10, repel = TRUE)
plot1 + plot2

#Clustering and Clustree
RCC243andPatientDatasetFiltered <- FindNeighbors(object = RCC243andPatientDatasetFiltered, dims = 1:41)
RCC243andPatientDatasetFiltered <- FindClusters(object = RCC243andPatientDatasetFiltered, resolution = c(0, 0.1, 0.2, 0.3, 0.4, 0.5, 0.6, 0.7, 0.8, 0.9, 1))

head(RCC243andPatientDatasetFiltered[[]])

clustree(RCC243andPatientDatasetFiltered, prefix = "RNA_snn_res.")

RCC243andPatientDatasetFiltered <- FindClusters(object = RCC243andPatientDatasetFiltered, resolution = 0.4)
DimPlot(object = RCC243andPatientDatasetFiltered, reduction = "umap", label = TRUE, pt.size = 1)

table(Idents(RCC243andPatientDatasetFiltered), RCC243andPatientDatasetFiltered$orig.ident)

#Markers
RCC243andPatientDatasetFiltered.markers <- FindAllMarkers(RCC243andPatientDatasetFiltered, only.pos = TRUE, min.pct = 0.25, logfc.threshold = 0.25)
RCC243andPatientDatasetFiltered.markers %>% group_by(cluster) %>% top_n(n = 2, wt = avg_log2FC)

top5 <- RCC243andPatientDatasetFiltered.markers %>% group_by(cluster) %>% top_n(n = 5, wt = avg_log2FC)
DoHeatmap(RCC243andPatientDatasetFiltered, features = top5$gene)

top10 <- RCC243andPatientDatasetFiltered.markers %>% group_by(cluster) %>% top_n(n = 10, wt = avg_log2FC)
DoHeatmap(RCC243andPatientDatasetFiltered, features = top10$gene)

top20 <- RCC243andPatientDatasetFiltered.markers %>% group_by(cluster) %>% top_n(n = 20, wt = avg_log2FC)
DoHeatmap(RCC243andPatientDatasetFiltered, features = top20$gene)

VlnPlot(RCC243andPatientDatasetFiltered, features = c("nFeature_RNA", "nCount_RNA", "percent.mt"), ncol = 3)
VlnPlot(RCC243andPatientDatasetFiltered, features = c("nFeature_RNA", "nCount_RNA", "percent.mt"), ncol = 3, group.by = "orig.ident")

#8 seem like library issues
RCC243andPatientDatasetFiltered2 <- subset(RCC243andPatientDatasetFiltered, idents = c(0, 1, 2, 3, 4, 5, 6, 7, 9))

RCC243andPatientDatasetFiltered2 <- RunPCA(RCC243andPatientDatasetFiltered2, features = VariableFeatures(object = RCC243andPatientDatasetFiltered2)) #Should be based on the current clusters and not the ones from before

RCC243andPatientDatasetFiltered2 <- RunUMAP(object = RCC243andPatientDatasetFiltered2, dims = 1:41)
DimPlot(object = RCC243andPatientDatasetFiltered2, reduction = "umap", label=TRUE, pt.size = 1, group.by = 'orig.ident')
DimPlot(object = RCC243andPatientDatasetFiltered2, reduction = "umap", label=TRUE, pt.size = 1)

table(Idents(RCC243andPatientDatasetFiltered2), RCC243andPatientDatasetFiltered2$orig.ident)

#QC
table(RCC243andPatientDatasetFiltered2$orig.ident)

mean(RCC243andPatientDatasetFiltered2@meta.data$percent.mt)

VlnPlot(RCC243andPatientDatasetFiltered2, features = c("nFeature_RNA", "nCount_RNA", "percent.mt"), ncol = 3)
VlnPlot(RCC243andPatientDatasetFiltered2, features = c("nFeature_RNA", "nCount_RNA", "percent.mt"), ncol = 3, group.by = 'orig.ident')

plot1 <- FeatureScatter(RCC243andPatientDatasetFiltered2, feature1 = "nCount_RNA", feature2 = "percent.mt")
plot2 <- FeatureScatter(RCC243andPatientDatasetFiltered2, feature1 = "nCount_RNA", feature2 = "nFeature_RNA")
plot1 + plot2

#Finding Variable Genes
RCC243andPatientDatasetFiltered2 <- FindVariableFeatures(RCC243andPatientDatasetFiltered2, selection.method = "vst", nfeatures = 2000)

##Top 10 Variable Genes
top10 <- head(VariableFeatures(RCC243andPatientDatasetFiltered2), 10)
plot1 <- VariableFeaturePlot(RCC243andPatientDatasetFiltered2)
plot2 <- LabelPoints(plot = plot1, points = top10, repel = TRUE)
plot1 + plot2

#Clustering and Clustree
RCC243andPatientDatasetFiltered2 <- FindNeighbors(object = RCC243andPatientDatasetFiltered2, dims = 1:41)
RCC243andPatientDatasetFiltered2 <- FindClusters(object = RCC243andPatientDatasetFiltered2, resolution = c(0, 0.1, 0.2, 0.3, 0.4, 0.5, 0.6, 0.7, 0.8, 0.9, 1))

head(RCC243andPatientDatasetFiltered2[[]])

clustree(RCC243andPatientDatasetFiltered2, prefix = "RNA_snn_res.")

RCC243andPatientDatasetFiltered2 <- FindClusters(object = RCC243andPatientDatasetFiltered2, resolution = 0.1)
DimPlot(object = RCC243andPatientDatasetFiltered2, reduction = "umap", label = TRUE, pt.size = 1, group.by = "orig.ident")
DimPlot(object = RCC243andPatientDatasetFiltered2, reduction = "umap", label = TRUE, pt.size = 1)

table(Idents(RCC243andPatientDatasetFiltered2), RCC243andPatientDatasetFiltered2$orig.ident)

#Markers (0 is in vivo, 1 is ccRCC1, 2 is in vitro, 3 is ccRCC2, 4/5 is RCC)
RCC243andPatientDatasetFiltered2.markers <- FindAllMarkers(RCC243andPatientDatasetFiltered2, only.pos = TRUE, min.pct = 0.25, logfc.threshold = 0.25, test.use = "MAST")
RCC243andPatientDatasetFiltered2.markers %>% group_by(cluster) %>% top_n(n = 2, wt = avg_log2FC)

top10 <- RCC243andPatientDatasetFiltered2.markers %>% group_by(cluster) %>% top_n(n = 10, wt = avg_log2FC)
DoHeatmap(RCC243andPatientDatasetFiltered2, features = top10$gene)

top20 <- RCC243andPatientDatasetFiltered2.markers %>% group_by(cluster) %>% top_n(n = 20, wt = avg_log2FC)
DoHeatmap(RCC243andPatientDatasetFiltered2, features = top20$gene)

#Merge clusters based on Harmony (1, 3, 4, 5 are ccRCC Patient; 0 is RCC243 In Vivo)
new.cluster.ids_02 <- c("RCC243_InVivo", "ccRCC_Patient", "RCC243_InVitro", "ccRCC_Patient", "ccRCC_Patient", "ccRCC_Patient")
#Rename RCC243andPatientDatasetFiltered2
RCC243andPatientFiltered_ReName <- RCC243andPatientDatasetFiltered2
names(new.cluster.ids_02) <- levels(RCC243andPatientFiltered_ReName)
RCC243andPatientFiltered_ReName <- RenameIdents(RCC243andPatientFiltered_ReName, new.cluster.ids_02)
DimPlot(RCC243andPatientFiltered_ReName, reduction = "umap", label = T, pt.size = 1)

#Run Harmony - batch correction (one iteration)
RCC243andPatientFiltered_ReNameHarmony <- RunHarmony(RCC243andPatientFiltered_ReName, max_iter = 1, "orig.ident")
RCC243andPatientFiltered_ReNameHarmony <- RunUMAP(RCC243andPatientFiltered_ReNameHarmony, reduction = "harmony", dims = 1:41)
DimPlot(object = RCC243andPatientFiltered_ReNameHarmony, reduction = "umap", label= TRUE, pt.size = 1, group.by = "orig.ident")

#Find differential markers
library(MAST)
RCC243andPatientFiltered_ReName.markers <- FindAllMarkers(RCC243andPatientFiltered_ReName, only.pos = TRUE, min.pct = 0.25, logfc.threshold = 0.25, test.use = "MAST")
RCC243andPatientFiltered_ReName.markers %>% group_by(cluster) %>% top_n(n = 2, wt = avg_log2FC)

top10 <- RCC243andPatientFiltered_ReName.markers %>% group_by(cluster) %>% top_n(n = 10, wt = avg_log2FC)
DoHeatmap(RCC243andPatientFiltered_ReName, features = top10$gene)
top20 <- RCC243andPatientFiltered_ReName.markers %>% group_by(cluster) %>% top_n(n = 20, wt = avg_log2FC)
DoHeatmap(RCC243andPatientFiltered_ReName, features = top20$gene)

#MAST (RCC243 In Vivo vs ccRCC Patient Tumour)
MAST_RCC243InVivo_v_ccRCC_Patient <- FindMarkers(RCC243andPatientFiltered_ReName, ident.1 = "RCC243_InVivo", ident.2 = "ccRCC_Patient", logfc.threshold = 0, test.use = "MAST")
write.csv(MAST_RCC243InVivo_v_ccRCC_Patient, "/home/home/Desktop/MAST_RCC243InVivo_v_ccRCC_Patient.csv", row.names = T)

#Figures
DimPlot(object = RCC243andPatientFiltered_ReNameHarmony, reduction = "umap", label= TRUE, pt.size = 1, group.by = "orig.ident")
DimPlot(object = RCC243andPatientFiltered_ReNameHarmony, reduction = "umap", label = TRUE, pt.size = 1)
DimPlot(RCC243andPatientFiltered_ReName, reduction = "umap", label = T, pt.size = 1)
VlnPlot(RCC243andPatientFiltered_ReName, features = c("nFeature_RNA", "nCount_RNA", "percent.mt"), ncol = 3)
FeaturePlot(RCC243andPatientFiltered_ReNameHarmony, pt.size = 1, label = T, features = "CA9")
VlnPlot(RCC243andPatientFiltered_ReNameHarmony, pt.size = 1, features = "CA9") + NoLegend() + ggtitle(NULL)
FeaturePlot(RCC243andPatientFiltered_ReNameHarmony, pt.size = 1, label = T, features = "VEGFA")
VlnPlot(RCC243andPatientFiltered_ReNameHarmony, pt.size = 1, features = "VEGFA") + NoLegend() + ggtitle(NULL)
FeaturePlot(RCC243andPatientFiltered_ReNameHarmony, pt.size = 1, label = T, features = "FN1")
VlnPlot(RCC243andPatientFiltered_ReNameHarmony, pt.size = 1, features = "FN1") + NoLegend() + ggtitle(NULL)
