# Supplementary material for: Comparative single‐cell transcriptomic profiling of patient‐derived renal carcinoma cells in cellular and animal models of kidney cancer
Source: FEBS Open Bio. 2025 Apr 16;15(7):1124–43. doi: 10.1002/2211-5463.70022 (PMC12226427; doi:10.1002/2211-5463.70022)
Supplement: Supplementary file 5 — File S1. Code for the RCC243 tumor model dataset analysis. File S2. Code for the RCC243 tumor model and ccRCC patient tumor dataset analysis. File S3. Code for the spatial transcriptomics ccRCC tumor analysis. [file FEB4-15-1124-s002.zip › feb470022-sup-0007-FileS3.R]

#Loading the packages (from the Seurat spatial transcriptomics vignette)
library(Seurat)
library(SeuratData)
library(ggplot2)
library(patchwork)
library(dplyr)
library(jsonlite)

#Load 10x Genomics Visium Spatial Experiment (from Meylan et al., 2022)
#"spatial" folder contains the image information
ccRCC_f_a_1 <- Load10X_Spatial(
                              data.dir = "C:/Desktop/RCC243_Project/GSM5924042_ccRCC_tumor_frozen_a_1",
                              filename = 'filtered_feature_bc_matrix.h5',
                              assay = "Spatial",
                              slice = "slice1",
                              filter.matrix = T,
                              to.upper = F)

ccRCC_f_a_1$orig.ident <- "ccRCC_f_a_1"

#Pre-processing
plot1 <- VlnPlot(ccRCC_f_a_1, features = "nCount_Spatial", pt.size = 0.1) + NoLegend()
plot2 <- SpatialFeaturePlot(ccRCC_f_a_1, features = "nCount_Spatial") + theme(legend.position = "right")
wrap_plots(plot1, plot2)

ccRCC_f_a_1 <- SCTransform(ccRCC_f_a_1, assay = "Spatial", verbose = FALSE)

SpatialFeaturePlot(ccRCC_f_a_1, features = c("CA9", "VEGFA", "FN1"), keep.scale = "all") #For the figure

#Dimensionality reduction, clustering, and visualization
ccRCC_f_a_1 <- RunPCA(ccRCC_f_a_1, assay = "SCT", verbose = FALSE)
ccRCC_f_a_1 <- FindNeighbors(ccRCC_f_a_1, reduction = "pca", dims = 1:30)
ccRCC_f_a_1 <- FindClusters(ccRCC_f_a_1, verbose = FALSE)
ccRCC_f_a_1 <- RunUMAP(ccRCC_f_a_1, reduction = "pca", dims = 1:30)

p1 <- DimPlot(ccRCC_f_a_1, reduction = "umap", label = TRUE)
p2 <- SpatialDimPlot(ccRCC_f_a_1, label = TRUE, label.size = 3)
p1 + p2

library("loupeR") #for further analysis on the Loupe Browser
assay <- ccRCC_f_a_1[["RNA"]]
create_loupe_from_seurat(ccRCC_f_a_1)
